# Supplementary material for: LHFPL5 splice site variant in a cat with deafness and vestibular dysfunction
Source: Anim Genet. 2025 Dec 16;56(6):e70062. doi: 10.1002/age.70062 (PMC12706688; doi:10.1002/age.70062)
Supplement: Supplementary file 2 — Table S2. [file AGE-56-0-s002.xlsx]

## Sheet: private_variants_heterozygous
Table S2. Private variants in the sequenced cat affected with deafness and verstibular signs. Private variants were obtained by filtering all variants that were present at least once in the 106 control genomes. This resulted in 75,281 heterozygous private variants for the affected cat. Please note that variants are listed multiple times, if they have predicted effects on more than one transcript.
#CHROM	POS	REF	ALT	FILTER	EFFECT	IMPACT	GENE	GENEID	FEATURE	FEATUREID	BIOTYPE	RANK	HGVS_C	HGVS_P
chrA1	139681	A	G	PASS	intergenic_region	MODIFIER	LOC101090826-TRNAE-UUC	LOC101090826-TRNAE-UUC	intergenic_region	LOC101090826-TRNAE-UUC		-1	n.139681A>G
chrA1	176041	T	G	PASS	missense_variant	MODERATE	CCDC115	CCDC115	transcript	XM_011289120.4	protein_coding	1	c.144A>C	p.Lys48Asn
chrA1	176041	T	G	PASS	missense_variant	MODERATE	CCDC115	CCDC115	transcript	XM_003980242.6	protein_coding	1	c.144A>C	p.Lys48Asn
chrA1	176041	T	G	PASS	upstream_gene_variant	MODIFIER	TRNAE-UUC	TRNAE-UUC	transcript	unassigned_transcript_1	protein_coding	-1	c.-4861A>C
chrA1	176041	T	G	PASS	upstream_gene_variant	MODIFIER	IMP4	IMP4	transcript	XM_003980243.5	protein_coding	-1	c.-856T>G
chrA1	398968	C	T	PASS	upstream_gene_variant	MODIFIER	ATP12A	ATP12A	transcript	XM_045037131.1	protein_coding	-1	c.-399C>T
chrA1	398968	C	T	PASS	intergenic_region	MODIFIER	LOC102899369-ATP12A	LOC102899369-ATP12A	intergenic_region	LOC102899369-ATP12A		-1	n.398968C>T
chrA1	732230	G	GTTT	PASS	intron_variant	MODIFIER	PARP4	PARP4	transcript	XM_045037170.1	protein_coding	31	c.3667-2049_3667-2048insTTT
chrA1	732231	C	G	PASS	intron_variant	MODIFIER	PARP4	PARP4	transcript	XM_045037170.1	protein_coding	31	c.3667-2048C>G
chrA1	1050454	T	C	PASS	intergenic_region	MODIFIER	ZMYM5-ZMYM2	ZMYM5-ZMYM2	intergenic_region	ZMYM5-ZMYM2		-1	n.1050454T>C
chrA1	1265860	A	G	PASS	downstream_gene_variant	MODIFIER	GJB2	GJB2	transcript	XR_006586051.1	pseudogene	-1	n.*1320T>C
chrA1	1265860	A	G	PASS	downstream_gene_variant	MODIFIER	GJB2	GJB2	transcript	XR_006586063.1	pseudogene	-1	n.*4527T>C
chrA1	1265860	A	G	PASS	intron_variant	MODIFIER	GJB2	GJB2	transcript	XM_019815796.3	protein_coding	2	c.-20+10541T>C
chrA1	1360218	G	T	PASS	downstream_gene_variant	MODIFIER	LOC111556713	LOC111556713	transcript	XR_002736422.2	snRNA	-1	n.*282G>T
chrA1	1360218	G	T	PASS	intergenic_region	MODIFIER	LOC111556713-CRYL1	LOC111556713-CRYL1	intergenic_region	LOC111556713-CRYL1		-1	n.1360218G>T
chrA1	1434202	G	A	PASS	intergenic_region	MODIFIER	LOC111556713-CRYL1	LOC111556713-CRYL1	intergenic_region	LOC111556713-CRYL1		-1	n.1434202G>A
chrA1	1490647	G	A	PASS	intron_variant	MODIFIER	CRYL1	CRYL1	transcript	XM_003980288.5	protein_coding	5	c.633+2631C>T
chrA1	1492096	C	T	PASS	intron_variant	MODIFIER	CRYL1	CRYL1	transcript	XM_003980288.5	protein_coding	5	c.633+1182G>A
chrA1	1500609	CTAAAAAAAAAA	C	PASS	intron_variant	MODIFIER	CRYL1	CRYL1	transcript	XM_003980288.5	protein_coding	3	c.277-91_277-81delTTTTTTTTTTA
chrA1	1508126	G	A	PASS	intron_variant	MODIFIER	CRYL1	CRYL1	transcript	XM_003980288.5	protein_coding	3	c.277-7597C>T
chrA1	1524419	A	G	PASS	intron_variant	MODIFIER	CRYL1	CRYL1	transcript	XM_003980288.5	protein_coding	3	c.277-23890T>C
chrA1	1533842	G	A	PASS	intron_variant	MODIFIER	CRYL1	CRYL1	transcript	XM_003980288.5	protein_coding	3	c.276+27112C>T
chrA1	1551876	C	T	PASS	intron_variant	MODIFIER	CRYL1	CRYL1	transcript	XM_003980288.5	protein_coding	3	c.276+9078G>A
chrA1	1565579	C	T	PASS	intron_variant	MODIFIER	CRYL1	CRYL1	transcript	XM_003980288.5	protein_coding	2	c.150-4499G>A
chrA1	1624723	C	G	PASS	upstream_gene_variant	MODIFIER	LOC109493944	LOC109493944	transcript	XR_002148467.3	pseudogene	-1	n.-1924G>C
chrA1	1624723	C	G	PASS	upstream_gene_variant	MODIFIER	IFT88	IFT88	transcript	XM_045038717.1	protein_coding	-1	c.-2057C>G
chrA1	1624723	C	G	PASS	upstream_gene_variant	MODIFIER	IFT88	IFT88	transcript	XM_045038830.1	protein_coding	-1	c.-2057C>G
chrA1	1624723	C	G	PASS	upstream_gene_variant	MODIFIER	IFT88	IFT88	transcript	XM_045038985.1	protein_coding	-1	c.-2057C>G
chrA1	1624723	C	G	PASS	upstream_gene_variant	MODIFIER	IFT88	IFT88	transcript	XM_045038787.1	protein_coding	-1	c.-2057C>G
chrA1	1624723	C	G	PASS	intron_variant	MODIFIER	IFT88	IFT88	transcript	XM_023248988.2	protein_coding	1	c.-7+1693C>G
chrA1	1624723	C	G	PASS	intron_variant	MODIFIER	IFT88	IFT88	transcript	XM_023248958.2	protein_coding	1	c.-7+1693C>G
chrA1	1624723	C	G	PASS	intron_variant	MODIFIER	IFT88	IFT88	transcript	XM_023249016.2	protein_coding	1	c.-145+1693C>G
chrA1	1624723	C	G	PASS	intron_variant	MODIFIER	IFT88	IFT88	transcript	XM_023249045.2	protein_coding	1	c.-88+1693C>G
chrA1	1624723	C	G	PASS	intron_variant	MODIFIER	IFT88	IFT88	transcript	XM_023249092.2	protein_coding	1	c.-17+1693C>G
chrA1	1624723	C	G	PASS	intron_variant	MODIFIER	IFT88	IFT88	transcript	XM_045038904.1	protein_coding	1	c.-82+1693C>G
chrA1	1624726	A	AG	PASS	upstream_gene_variant	MODIFIER	LOC109493944	LOC109493944	transcript	XR_002148467.3	pseudogene	-1	n.-1928_-1927insC
chrA1	1624726	A	AG	PASS	upstream_gene_variant	MODIFIER	IFT88	IFT88	transcript	XM_045038717.1	protein_coding	-1	c.-2054_-2053insG
chrA1	1624726	A	AG	PASS	upstream_gene_variant	MODIFIER	IFT88	IFT88	transcript	XM_045038830.1	protein_coding	-1	c.-2054_-2053insG
chrA1	1624726	A	AG	PASS	upstream_gene_variant	MODIFIER	IFT88	IFT88	transcript	XM_045038985.1	protein_coding	-1	c.-2054_-2053insG
chrA1	1624726	A	AG	PASS	upstream_gene_variant	MODIFIER	IFT88	IFT88	transcript	XM_045038787.1	protein_coding	-1	c.-2054_-2053insG
chrA1	1624726	A	AG	PASS	intron_variant	MODIFIER	IFT88	IFT88	transcript	XM_023248988.2	protein_coding	1	c.-7+1696_-7+1697insG
chrA1	1624726	A	AG	PASS	intron_variant	MODIFIER	IFT88	IFT88	transcript	XM_023248958.2	protein_coding	1	c.-7+1696_-7+1697insG
chrA1	1624726	A	AG	PASS	intron_variant	MODIFIER	IFT88	IFT88	transcript	XM_023249016.2	protein_coding	1	c.-145+1696_-145+1697insG
chrA1	1624726	A	AG	PASS	intron_variant	MODIFIER	IFT88	IFT88	transcript	XM_023249045.2	protein_coding	1	c.-88+1696_-88+1697insG
chrA1	1624726	A	AG	PASS	intron_variant	MODIFIER	IFT88	IFT88	transcript	XM_023249092.2	protein_coding	1	c.-17+1696_-17+1697insG
chrA1	1624726	A	AG	PASS	intron_variant	MODIFIER	IFT88	IFT88	transcript	XM_045038904.1	protein_coding	1	c.-82+1696_-82+1697insG
chrA1	1624727	A	AGAGAGAGAGAGAC	PASS	upstream_gene_variant	MODIFIER	LOC109493944	LOC109493944	transcript	XR_002148467.3	pseudogene	-1	n.-1929_-1928insGTCTCTCTCTCTC
chrA1	1624727	A	AGAGAGAGAGAGAC	PASS	upstream_gene_variant	MODIFIER	IFT88	IFT88	transcript	XM_045038717.1	protein_coding	-1	c.-2053_-2052insGAGAGAGAGAGAC
chrA1	1624727	A	AGAGAGAGAGAGAC	PASS	upstream_gene_variant	MODIFIER	IFT88	IFT88	transcript	XM_045038830.1	protein_coding	-1	c.-2053_-2052insGAGAGAGAGAGAC
chrA1	1624727	A	AGAGAGAGAGAGAC	PASS	upstream_gene_variant	MODIFIER	IFT88	IFT88	transcript	XM_045038985.1	protein_coding	-1	c.-2053_-2052insGAGAGAGAGAGAC
chrA1	1624727	A	AGAGAGAGAGAGAC	PASS	upstream_gene_variant	MODIFIER	IFT88	IFT88	transcript	XM_045038787.1	protein_coding	-1	c.-2053_-2052insGAGAGAGAGAGAC
chrA1	1624727	A	AGAGAGAGAGAGAC	PASS	intron_variant	MODIFIER	IFT88	IFT88	transcript	XM_023248988.2	protein_coding	1	c.-7+1697_-7+1698insGAGAGAGAGAGAC
chrA1	1624727	A	AGAGAGAGAGAGAC	PASS	intron_variant	MODIFIER	IFT88	IFT88	transcript	XM_023248958.2	protein_coding	1	c.-7+1697_-7+1698insGAGAGAGAGAGAC
chrA1	1624727	A	AGAGAGAGAGAGAC	PASS	intron_variant	MODIFIER	IFT88	IFT88	transcript	XM_023249016.2	protein_coding	1	c.-145+1697_-145+1698insGAGAGAGAGAGAC
chrA1	1624727	A	AGAGAGAGAGAGAC	PASS	intron_variant	MODIFIER	IFT88	IFT88	transcript	XM_023249045.2	protein_coding	1	c.-88+1697_-88+1698insGAGAGAGAGAGAC
chrA1	1624727	A	AGAGAGAGAGAGAC	PASS	intron_variant	MODIFIER	IFT88	IFT88	transcript	XM_023249092.2	protein_coding	1	c.-17+1697_-17+1698insGAGAGAGAGAGAC
chrA1	1624727	A	AGAGAGAGAGAGAC	PASS	intron_variant	MODIFIER	IFT88	IFT88	transcript	XM_045038904.1	protein_coding	1	c.-82+1697_-82+1698insGAGAGAGAGAGAC
chrA1	1630180	A	G	PASS	intron_variant	MODIFIER	IFT88	IFT88	transcript	XM_045038717.1	protein_coding	2	c.108+1298A>G
chrA1	1630180	A	G	PASS	intron_variant	MODIFIER	IFT88	IFT88	transcript	XM_023248988.2	protein_coding	2	c.90+1298A>G
chrA1	1630180	A	G	PASS	intron_variant	MODIFIER	IFT88	IFT88	transcript	XM_023248958.2	protein_coding	2	c.90+1298A>G
chrA1	1630180	A	G	PASS	intron_variant	MODIFIER	IFT88	IFT88	transcript	XM_023249016.2	protein_coding	1	c.-144-2871A>G
chrA1	1630180	A	G	PASS	intron_variant	MODIFIER	IFT88	IFT88	transcript	XM_023249045.2	protein_coding	1	c.-87-2871A>G
chrA1	1630180	A	G	PASS	intron_variant	MODIFIER	IFT88	IFT88	transcript	XM_023249092.2	protein_coding	2	c.80+1298A>G
chrA1	1630180	A	G	PASS	intron_variant	MODIFIER	IFT88	IFT88	transcript	XM_045038904.1	protein_coding	1	c.-82+7150A>G
chrA1	1630180	A	G	PASS	intron_variant	MODIFIER	IFT88	IFT88	transcript	XM_045038830.1	protein_coding	2	c.108+1298A>G
chrA1	1630180	A	G	PASS	intron_variant	MODIFIER	IFT88	IFT88	transcript	XM_045038985.1	protein_coding	2	c.108+1298A>G
chrA1	1630180	A	G	PASS	intron_variant	MODIFIER	IFT88	IFT88	transcript	XM_045038787.1	protein_coding	2	c.108+1298A>G
chrA1	1746179	A	C	PASS	intron_variant	MODIFIER	IFT88	IFT88	transcript	XM_045038717.1	protein_coding	24	c.2264-9259A>C
chrA1	1746179	A	C	PASS	intron_variant	MODIFIER	IFT88	IFT88	transcript	XM_023248988.2	protein_coding	23	c.2183-9259A>C
chrA1	1746179	A	C	PASS	intron_variant	MODIFIER	IFT88	IFT88	transcript	XM_023248958.2	protein_coding	24	c.2246-9259A>C
chrA1	1746179	A	C	PASS	intron_variant	MODIFIER	IFT88	IFT88	transcript	XM_023249016.2	protein_coding	23	c.2012-9259A>C
chrA1	1746179	A	C	PASS	intron_variant	MODIFIER	IFT88	IFT88	transcript	XM_023249045.2	protein_coding	22	c.2012-9259A>C
chrA1	1746179	A	C	PASS	intron_variant	MODIFIER	IFT88	IFT88	transcript	XM_023249092.2	protein_coding	19	c.1928-9259A>C
chrA1	1746179	A	C	PASS	intron_variant	MODIFIER	IFT88	IFT88	transcript	XM_045038904.1	protein_coding	22	c.2012-9259A>C
chrA1	1746179	A	C	PASS	intron_variant	MODIFIER	IFT88	IFT88	transcript	XM_045038787.1	protein_coding	23	c.2207-9259A>C
chrA1	2034284	A	C	PASS	intron_variant	MODIFIER	LATS2	LATS2	transcript	XM_023249486.2	protein_coding	2	c.339+19951T>G
chrA1	2034284	A	C	PASS	intron_variant	MODIFIER	LATS2	LATS2	transcript	XM_023249540.2	protein_coding	1	c.-160+19951T>G
chrA1	2034284	A	C	PASS	intron_variant	MODIFIER	LATS2	LATS2	transcript	XM_023249513.2	protein_coding	2	c.21+17487T>G
chrA1	2034284	A	C	PASS	intron_variant	MODIFIER	LATS2	LATS2	transcript	XM_045039586.1	protein_coding	2	c.339+19951T>G
chrA1	2063473	G	A	PASS	intron_variant	MODIFIER	LATS2	LATS2	transcript	XM_023249486.2	protein_coding	1	c.-212+3999C>T
chrA1	2063473	G	A	PASS	intron_variant	MODIFIER	LOC109494173	LOC109494173	transcript	XM_045040409.1	protein_coding	1	c.148+1838G>A
chrA1	2063473	G	A	PASS	intron_variant	MODIFIER	LATS2	LATS2	transcript	XM_045039586.1	protein_coding	1	c.-212+3999C>T
chrA1	2280185	G	T	PASS	synonymous_variant	LOW	ZDHHC20	ZDHHC20	transcript	XM_023249859.2	protein_coding	1	c.66C>A	p.Ile22Ile
chrA1	2280185	G	T	PASS	synonymous_variant	LOW	ZDHHC20	ZDHHC20	transcript	XM_045040067.1	protein_coding	1	c.66C>A	p.Ile22Ile
chrA1	2280185	G	T	PASS	synonymous_variant	LOW	ZDHHC20	ZDHHC20	transcript	XM_045040032.1	protein_coding	1	c.66C>A	p.Ile22Ile
chrA1	2280185	G	T	PASS	synonymous_variant	LOW	ZDHHC20	ZDHHC20	transcript	XM_023249862.2	protein_coding	1	c.66C>A	p.Ile22Ile
chrA1	2280185	G	T	PASS	upstream_gene_variant	MODIFIER	LOC123380859	LOC123380859	transcript	XR_006587186.1	pseudogene	-1	n.-482G>T
chrA1	2280185	G	T	PASS	non_coding_transcript_exon_variant	MODIFIER	ZDHHC20	ZDHHC20	transcript	XR_002740279.2	pseudogene	1	n.170C>A
chrA1	2280185	G	T	PASS	non_coding_transcript_exon_variant	MODIFIER	ZDHHC20	ZDHHC20	transcript	XR_006586939.1	pseudogene	1	n.170C>A
chrA1	2280185	G	T	PASS	non_coding_transcript_exon_variant	MODIFIER	ZDHHC20	ZDHHC20	transcript	XR_006586941.1	pseudogene	1	n.169C>A
chrA1	2299131	A	AT	PASS	intergenic_region	MODIFIER	LOC123380859-MICU2	LOC123380859-MICU2	intergenic_region	LOC123380859-MICU2		-1	n.2299131_2299132insT
chrA1	2492892	G	A	PASS	intron_variant	MODIFIER	LOC109494431	LOC109494431	transcript	XR_006587146.1	pseudogene	5	n.6558+4499G>A
chrA1	2492892	G	A	PASS	intron_variant	MODIFIER	LOC109494431	LOC109494431	transcript	XR_006587079.1	pseudogene	4	n.2188-3788G>A
chrA1	2492892	G	A	PASS	intron_variant	MODIFIER	LOC109494431	LOC109494431	transcript	XR_006587089.1	pseudogene	4	n.536-3788G>A
chrA1	2492892	G	A	PASS	intron_variant	MODIFIER	LOC109494431	LOC109494431	transcript	XR_006587097.1	pseudogene	4	n.2188-4522G>A
chrA1	2492892	G	A	PASS	intron_variant	MODIFIER	LOC109494431	LOC109494431	transcript	XR_006587100.1	pseudogene	4	n.2188-3788G>A
chrA1	2492892	G	A	PASS	intron_variant	MODIFIER	LOC109494431	LOC109494431	transcript	XR_006587121.1	pseudogene	5	n.3429-4522G>A
chrA1	2492892	G	A	PASS	intron_variant	MODIFIER	LOC109494431	LOC109494431	transcript	XR_006587133.1	pseudogene	5	n.2289+4499G>A
chrA1	2492892	G	A	PASS	intron_variant	MODIFIER	LOC109494431	LOC109494431	transcript	XR_006587165.1	pseudogene	4	n.2188-3788G>A
chrA1	2492892	G	A	PASS	intron_variant	MODIFIER	LOC109494431	LOC109494431	transcript	XR_006587173.1	pseudogene	4	n.2188-3788G>A
chrA1	2540820	G	A	PASS	3_prime_UTR_variant	MODIFIER	FGF9	FGF9	transcript	XM_003980257.6	protein_coding	3	c.*150G>A
chrA1	2602123	T	TGA	PASS	intergenic_region	MODIFIER	FGF9-LOC123380866	FGF9-LOC123380866	intergenic_region	FGF9-LOC123380866		-1	n.2602123_2602124insGA
chrA1	2643821	T	TAGA	PASS	intron_variant	MODIFIER	LOC123380866	LOC123380866	transcript	XR_006587210.1	pseudogene	1	n.485-3105_485-3104insAGA
chrA1	2643822	C	A	PASS	intron_variant	MODIFIER	LOC123380866	LOC123380866	transcript	XR_006587210.1	pseudogene	1	n.485-3104C>A
chrA1	2643824	G	GATATATAGATGA	PASS	intron_variant	MODIFIER	LOC123380866	LOC123380866	transcript	XR_006587210.1	pseudogene	1	n.485-3102_485-3101insATATATAGATGA
chrA1	2654862	C	A	PASS	intron_variant	MODIFIER	LOC123380866	LOC123380866	transcript	XR_006587210.1	pseudogene	3	n.624-2083C>A
chrA1	2662546	T	A	PASS	intergenic_region	MODIFIER	LOC123380866-LOC123382191	LOC123380866-LOC123382191	intergenic_region	LOC123380866-LOC123382191		-1	n.2662546T>A
chrA1	2663481	C	T	PASS	intergenic_region	MODIFIER	LOC123380866-LOC123382191	LOC123380866-LOC123382191	intergenic_region	LOC123380866-LOC123382191		-1	n.2663481C>T
chrA1	2701101	G	A	PASS	intergenic_region	MODIFIER	LOC123382191-LOC111556740	LOC123382191-LOC111556740	intergenic_region	LOC123382191-LOC111556740		-1	n.2701101G>A
chrA1	2701141	C	T	PASS	intergenic_region	MODIFIER	LOC123382191-LOC111556740	LOC123382191-LOC111556740	intergenic_region	LOC123382191-LOC111556740		-1	n.2701141C>T
chrA1	2720485	G	A	PASS	intergenic_region	MODIFIER	LOC123382191-LOC111556740	LOC123382191-LOC111556740	intergenic_region	LOC123382191-LOC111556740		-1	n.2720485G>A
chrA1	2749519	G	A	PASS	intergenic_region	MODIFIER	LOC123382191-LOC111556740	LOC123382191-LOC111556740	intergenic_region	LOC123382191-LOC111556740		-1	n.2749519G>A
chrA1	2777806	G	A	PASS	intergenic_region	MODIFIER	LOC123382191-LOC111556740	LOC123382191-LOC111556740	intergenic_region	LOC123382191-LOC111556740		-1	n.2777806G>A
chrA1	2786905	C	T	PASS	intergenic_region	MODIFIER	LOC123382191-LOC111556740	LOC123382191-LOC111556740	intergenic_region	LOC123382191-LOC111556740		-1	n.2786905C>T
chrA1	2942834	GA	G	PASS	intergenic_region	MODIFIER	LOC111556740-LOC123380876	LOC111556740-LOC123380876	intergenic_region	LOC111556740-LOC123380876		-1	n.2942835delA
chrA1	3231652	G	A	PASS	intergenic_region	MODIFIER	LOC109492527-LOC109492533	LOC109492527-LOC109492533	intergenic_region	LOC109492527-LOC109492533		-1	n.3231652G>A
chrA1	3333250	A	G	PASS	intergenic_region	MODIFIER	LOC109492527-LOC109492533	LOC109492527-LOC109492533	intergenic_region	LOC109492527-LOC109492533		-1	n.3333250A>G
chrA1	3419555	T	C	PASS	intron_variant	MODIFIER	LOC123380895	LOC123380895	transcript	XR_006587267.1	pseudogene	1	n.539+4828A>G
chrA1	3419885	G	A	PASS	intron_variant	MODIFIER	LOC123380895	LOC123380895	transcript	XR_006587267.1	pseudogene	1	n.539+4498C>T
chrA1	3420484	G	C	PASS	intron_variant	MODIFIER	LOC123380895	LOC123380895	transcript	XR_006587267.1	pseudogene	1	n.539+3899C>G
chrA1	3429576	TTTGTTTGC	T	PASS	upstream_gene_variant	MODIFIER	LOC123380895	LOC123380895	transcript	XR_006587267.1	pseudogene	-1	n.-4663_-4656delGCAAACAA
chrA1	3429576	TTTGTTTGC	T	PASS	upstream_gene_variant	MODIFIER	LOC109492534	LOC109492534	transcript	XR_006587314.1	pseudogene	-1	n.-4118_-4111delTTGTTTGC
chrA1	3429576	TTTGTTTGC	T	PASS	upstream_gene_variant	MODIFIER	LOC109492534	LOC109492534	transcript	XR_002146437.3	pseudogene	-1	n.-4118_-4111delTTGTTTGC
chrA1	3429576	TTTGTTTGC	T	PASS	upstream_gene_variant	MODIFIER	LOC109492534	LOC109492534	transcript	XR_006587323.1	pseudogene	-1	n.-4124_-4117delTTGTTTGC
chrA1	3429576	TTTGTTTGC	T	PASS	downstream_gene_variant	MODIFIER	LOC123380892	LOC123380892	transcript	XR_006587261.1	pseudogene	-1	n.*353_*360delGCAAACAA
chrA1	3429576	TTTGTTTGC	T	PASS	intergenic_region	MODIFIER	LOC123380895-LOC123380892	LOC123380895-LOC123380892	intergenic_region	LOC123380895-LOC123380892		-1	n.3429577_3429584delTTGTTTGC
chrA1	3761271	A	ATTTTTTTTC	PASS	intergenic_region	MODIFIER	LOC109492534-LOC109497810	LOC109492534-LOC109497810	intergenic_region	LOC109492534-LOC109497810		-1	n.3761271_3761272insTTTTTTTTC
chrA1	3761273	A	AC	PASS	intergenic_region	MODIFIER	LOC109492534-LOC109497810	LOC109492534-LOC109497810	intergenic_region	LOC109492534-LOC109497810		-1	n.3761273_3761274insC
chrA1	3791240	TTGCTTAACAA	T	PASS	intergenic_region	MODIFIER	LOC109497810-LOC123380919	LOC109497810-LOC123380919	intergenic_region	LOC109497810-LOC123380919		-1	n.3791241_3791250delTGCTTAACAA
chrA1	3817198	T	C	PASS	intron_variant	MODIFIER	LOC123380919	LOC123380919	transcript	XR_006587339.1	pseudogene	1	n.1416+548A>G
chrA1	3818619	A	G	PASS	non_coding_transcript_exon_variant	MODIFIER	LOC123380919	LOC123380919	transcript	XR_006587339.1	pseudogene	1	n.543T>C
chrA1	3822530	G	A	PASS	upstream_gene_variant	MODIFIER	LOC123380919	LOC123380919	transcript	XR_006587339.1	pseudogene	-1	n.-3369C>T
chrA1	3822530	G	A	PASS	intergenic_region	MODIFIER	LOC123380919-SGCG	LOC123380919-SGCG	intergenic_region	LOC123380919-SGCG		-1	n.3822530G>A
chrA1	3822983	T	G	PASS	upstream_gene_variant	MODIFIER	LOC123380919	LOC123380919	transcript	XR_006587339.1	pseudogene	-1	n.-3822A>C
chrA1	3822983	T	G	PASS	intergenic_region	MODIFIER	LOC123380919-SGCG	LOC123380919-SGCG	intergenic_region	LOC123380919-SGCG		-1	n.3822983T>G
chrA1	3829160	G	A	PASS	intergenic_region	MODIFIER	LOC123380919-SGCG	LOC123380919-SGCG	intergenic_region	LOC123380919-SGCG		-1	n.3829160G>A
chrA1	3832481	C	T	PASS	intergenic_region	MODIFIER	LOC123380919-SGCG	LOC123380919-SGCG	intergenic_region	LOC123380919-SGCG		-1	n.3832481C>T
chrA1	3836245	G	A	PASS	upstream_gene_variant	MODIFIER	SGCG	SGCG	transcript	XM_023249893.2	protein_coding	-1	c.-2717G>A
chrA1	3836245	G	A	PASS	upstream_gene_variant	MODIFIER	SGCG	SGCG	transcript	XM_045040827.1	protein_coding	-1	c.-2717G>A
chrA1	3836245	G	A	PASS	upstream_gene_variant	MODIFIER	SGCG	SGCG	transcript	XM_045040864.1	protein_coding	-1	c.-2717G>A
chrA1	3836245	G	A	PASS	upstream_gene_variant	MODIFIER	SGCG	SGCG	transcript	XM_045040907.1	protein_coding	-1	c.-2717G>A
chrA1	3836245	G	A	PASS	upstream_gene_variant	MODIFIER	SGCG	SGCG	transcript	XM_023249897.2	protein_coding	-1	c.-2717G>A
chrA1	3836245	G	A	PASS	intergenic_region	MODIFIER	LOC123380919-SGCG	LOC123380919-SGCG	intergenic_region	LOC123380919-SGCG		-1	n.3836245G>A
chrA1	3844972	G	C	PASS	intron_variant	MODIFIER	SGCG	SGCG	transcript	XM_023249893.2	protein_coding	1	c.189+5822G>C
chrA1	3844972	G	C	PASS	intron_variant	MODIFIER	SGCG	SGCG	transcript	XM_045040827.1	protein_coding	1	c.189+5822G>C
chrA1	3844972	G	C	PASS	intron_variant	MODIFIER	SGCG	SGCG	transcript	XM_045040864.1	protein_coding	1	c.189+5822G>C
chrA1	3844972	G	C	PASS	intron_variant	MODIFIER	SGCG	SGCG	transcript	XM_045040907.1	protein_coding	1	c.189+5822G>C
chrA1	3844972	G	C	PASS	intron_variant	MODIFIER	SGCG	SGCG	transcript	XM_023249897.2	protein_coding	1	c.189+5822G>C
chrA1	3850067	C	T	PASS	intron_variant	MODIFIER	SGCG	SGCG	transcript	XM_023249893.2	protein_coding	1	c.189+10917C>T
chrA1	3850067	C	T	PASS	intron_variant	MODIFIER	SGCG	SGCG	transcript	XM_045040827.1	protein_coding	1	c.189+10917C>T
chrA1	3850067	C	T	PASS	intron_variant	MODIFIER	SGCG	SGCG	transcript	XM_045040864.1	protein_coding	1	c.189+10917C>T
chrA1	3850067	C	T	PASS	intron_variant	MODIFIER	SGCG	SGCG	transcript	XM_045040907.1	protein_coding	1	c.189+10917C>T
chrA1	3850067	C	T	PASS	intron_variant	MODIFIER	SGCG	SGCG	transcript	XM_023249897.2	protein_coding	1	c.189+10917C>T
chrA1	3850430	A	G	PASS	intron_variant	MODIFIER	SGCG	SGCG	transcript	XM_023249893.2	protein_coding	1	c.189+11280A>G
chrA1	3850430	A	G	PASS	intron_variant	MODIFIER	SGCG	SGCG	transcript	XM_045040827.1	protein_coding	1	c.189+11280A>G
chrA1	3850430	A	G	PASS	intron_variant	MODIFIER	SGCG	SGCG	transcript	XM_045040864.1	protein_coding	1	c.189+11280A>G
chrA1	3850430	A	G	PASS	intron_variant	MODIFIER	SGCG	SGCG	transcript	XM_045040907.1	protein_coding	1	c.189+11280A>G
chrA1	3850430	A	G	PASS	intron_variant	MODIFIER	SGCG	SGCG	transcript	XM_023249897.2	protein_coding	1	c.189+11280A>G
chrA1	3851076	TC	T	PASS	intron_variant	MODIFIER	SGCG	SGCG	transcript	XM_023249893.2	protein_coding	1	c.189+11927delC
chrA1	3851076	TC	T	PASS	intron_variant	MODIFIER	SGCG	SGCG	transcript	XM_045040827.1	protein_coding	1	c.189+11927delC
chrA1	3851076	TC	T	PASS	intron_variant	MODIFIER	SGCG	SGCG	transcript	XM_045040864.1	protein_coding	1	c.189+11927delC
chrA1	3851076	TC	T	PASS	intron_variant	MODIFIER	SGCG	SGCG	transcript	XM_045040907.1	protein_coding	1	c.189+11927delC
chrA1	3851076	TC	T	PASS	intron_variant	MODIFIER	SGCG	SGCG	transcript	XM_023249897.2	protein_coding	1	c.189+11927delC
chrA1	3856582	C	G	PASS	intron_variant	MODIFIER	SGCG	SGCG	transcript	XM_023249893.2	protein_coding	1	c.189+17432C>G
chrA1	3856582	C	G	PASS	intron_variant	MODIFIER	SGCG	SGCG	transcript	XM_045040827.1	protein_coding	1	c.189+17432C>G
chrA1	3856582	C	G	PASS	intron_variant	MODIFIER	SGCG	SGCG	transcript	XM_045040864.1	protein_coding	1	c.189+17432C>G
chrA1	3856582	C	G	PASS	intron_variant	MODIFIER	SGCG	SGCG	transcript	XM_045040907.1	protein_coding	1	c.189+17432C>G
chrA1	3856582	C	G	PASS	intron_variant	MODIFIER	SGCG	SGCG	transcript	XM_023249897.2	protein_coding	1	c.189+17432C>G
chrA1	3860009	T	G	PASS	intron_variant	MODIFIER	SGCG	SGCG	transcript	XM_023249893.2	protein_coding	1	c.189+20859T>G
chrA1	3860009	T	G	PASS	intron_variant	MODIFIER	SGCG	SGCG	transcript	XM_045040827.1	protein_coding	1	c.189+20859T>G
chrA1	3860009	T	G	PASS	intron_variant	MODIFIER	SGCG	SGCG	transcript	XM_045040864.1	protein_coding	1	c.189+20859T>G
chrA1	3860009	T	G	PASS	intron_variant	MODIFIER	SGCG	SGCG	transcript	XM_045040907.1	protein_coding	1	c.189+20859T>G
chrA1	3860009	T	G	PASS	intron_variant	MODIFIER	SGCG	SGCG	transcript	XM_023249897.2	protein_coding	1	c.189+20859T>G
chrA1	3860486	G	A	PASS	intron_variant	MODIFIER	SGCG	SGCG	transcript	XM_023249893.2	protein_coding	1	c.189+21336G>A
chrA1	3860486	G	A	PASS	intron_variant	MODIFIER	SGCG	SGCG	transcript	XM_045040827.1	protein_coding	1	c.189+21336G>A
chrA1	3860486	G	A	PASS	intron_variant	MODIFIER	SGCG	SGCG	transcript	XM_045040864.1	protein_coding	1	c.189+21336G>A
chrA1	3860486	G	A	PASS	intron_variant	MODIFIER	SGCG	SGCG	transcript	XM_045040907.1	protein_coding	1	c.189+21336G>A
chrA1	3860486	G	A	PASS	intron_variant	MODIFIER	SGCG	SGCG	transcript	XM_023249897.2	protein_coding	1	c.189+21336G>A
chrA1	3864024	A	T	PASS	upstream_gene_variant	MODIFIER	SGCG	SGCG	transcript	XM_003980258.6	protein_coding	-1	c.-2709A>T
chrA1	3864024	A	T	PASS	intron_variant	MODIFIER	SGCG	SGCG	transcript	XM_023249893.2	protein_coding	1	c.189+24874A>T
chrA1	3864024	A	T	PASS	intron_variant	MODIFIER	SGCG	SGCG	transcript	XM_045040827.1	protein_coding	1	c.189+24874A>T
chrA1	3864024	A	T	PASS	intron_variant	MODIFIER	SGCG	SGCG	transcript	XM_045040864.1	protein_coding	1	c.189+24874A>T
chrA1	3864024	A	T	PASS	intron_variant	MODIFIER	SGCG	SGCG	transcript	XM_045040907.1	protein_coding	1	c.189+24874A>T
chrA1	3864024	A	T	PASS	intron_variant	MODIFIER	SGCG	SGCG	transcript	XM_023249897.2	protein_coding	1	c.189+24874A>T
chrA1	3873697	C	T	PASS	intron_variant	MODIFIER	SGCG	SGCG	transcript	XM_023249893.2	protein_coding	1	c.190-16478C>T
chrA1	3873697	C	T	PASS	intron_variant	MODIFIER	SGCG	SGCG	transcript	XM_045040827.1	protein_coding	1	c.190-16478C>T
chrA1	3873697	C	T	PASS	intron_variant	MODIFIER	SGCG	SGCG	transcript	XM_045040864.1	protein_coding	1	c.190-16478C>T
chrA1	3873697	C	T	PASS	intron_variant	MODIFIER	SGCG	SGCG	transcript	XM_045040907.1	protein_coding	1	c.189+34547C>T
chrA1	3873697	C	T	PASS	intron_variant	MODIFIER	SGCG	SGCG	transcript	XM_023249897.2	protein_coding	1	c.190-16478C>T
chrA1	3873697	C	T	PASS	intron_variant	MODIFIER	SGCG	SGCG	transcript	XM_003980258.6	protein_coding	1	c.165+6800C>T
chrA1	3955100	C	T	PASS	intron_variant	MODIFIER	SGCG	SGCG	transcript	XM_023249893.2	protein_coding	6	c.767+2810C>T
chrA1	3955100	C	T	PASS	intron_variant	MODIFIER	SGCG	SGCG	transcript	XM_045040827.1	protein_coding	6	c.767+2810C>T
chrA1	3955100	C	T	PASS	intron_variant	MODIFIER	SGCG	SGCG	transcript	XM_045040864.1	protein_coding	6	c.767+2810C>T
chrA1	3955100	C	T	PASS	intron_variant	MODIFIER	SGCG	SGCG	transcript	XM_045040907.1	protein_coding	5	c.572+2810C>T
chrA1	3955100	C	T	PASS	intron_variant	MODIFIER	SGCG	SGCG	transcript	XM_023249897.2	protein_coding	6	c.767+2810C>T
chrA1	3955100	C	T	PASS	intron_variant	MODIFIER	SGCG	SGCG	transcript	XM_003980258.6	protein_coding	6	c.743+2810C>T
chrA1	3958871	ATT	A	PASS	intron_variant	MODIFIER	SGCG	SGCG	transcript	XM_023249893.2	protein_coding	6	c.767+6582_767+6583delTT
chrA1	3958871	ATT	A	PASS	intron_variant	MODIFIER	SGCG	SGCG	transcript	XM_045040827.1	protein_coding	6	c.767+6582_767+6583delTT
chrA1	3958871	ATT	A	PASS	intron_variant	MODIFIER	SGCG	SGCG	transcript	XM_045040864.1	protein_coding	6	c.767+6582_767+6583delTT
chrA1	3958871	ATT	A	PASS	intron_variant	MODIFIER	SGCG	SGCG	transcript	XM_045040907.1	protein_coding	5	c.572+6582_572+6583delTT
chrA1	3958871	ATT	A	PASS	intron_variant	MODIFIER	SGCG	SGCG	transcript	XM_023249897.2	protein_coding	6	c.767+6582_767+6583delTT
chrA1	3958871	ATT	A	PASS	intron_variant	MODIFIER	SGCG	SGCG	transcript	XM_003980258.6	protein_coding	6	c.743+6582_743+6583delTT
chrA1	3958876	ATTTTATTG	A	PASS	intron_variant	MODIFIER	SGCG	SGCG	transcript	XM_023249893.2	protein_coding	6	c.767+6587_767+6594delTTTTATTG
chrA1	3958876	ATTTTATTG	A	PASS	intron_variant	MODIFIER	SGCG	SGCG	transcript	XM_045040827.1	protein_coding	6	c.767+6587_767+6594delTTTTATTG
chrA1	3958876	ATTTTATTG	A	PASS	intron_variant	MODIFIER	SGCG	SGCG	transcript	XM_045040864.1	protein_coding	6	c.767+6587_767+6594delTTTTATTG
chrA1	3958876	ATTTTATTG	A	PASS	intron_variant	MODIFIER	SGCG	SGCG	transcript	XM_045040907.1	protein_coding	5	c.572+6587_572+6594delTTTTATTG
chrA1	3958876	ATTTTATTG	A	PASS	intron_variant	MODIFIER	SGCG	SGCG	transcript	XM_023249897.2	protein_coding	6	c.767+6587_767+6594delTTTTATTG
chrA1	3958876	ATTTTATTG	A	PASS	intron_variant	MODIFIER	SGCG	SGCG	transcript	XM_003980258.6	protein_coding	6	c.743+6587_743+6594delTTTTATTG
chrA1	4052647	TA	T	PASS	intron_variant	MODIFIER	SACS	SACS	transcript	XM_045040956.1	protein_coding	1	c.-512-5846delT
chrA1	4052647	TA	T	PASS	intron_variant	MODIFIER	SACS	SACS	transcript	XM_045040986.1	protein_coding	1	c.-512-5846delT
chrA1	4052647	TA	T	PASS	intron_variant	MODIFIER	SACS	SACS	transcript	XM_006927166.5	protein_coding	1	c.-512-5846delT
chrA1	4053720	C	T	PASS	intron_variant	MODIFIER	SACS	SACS	transcript	XM_045040956.1	protein_coding	1	c.-512-6918G>A
chrA1	4053720	C	T	PASS	intron_variant	MODIFIER	SACS	SACS	transcript	XM_045040986.1	protein_coding	1	c.-512-6918G>A
chrA1	4053720	C	T	PASS	intron_variant	MODIFIER	SACS	SACS	transcript	XM_006927166.5	protein_coding	1	c.-512-6918G>A
chrA1	4053796	C	CACAT	ReadPosRankSum-2	intron_variant	MODIFIER	SACS	SACS	transcript	XM_045040956.1	protein_coding	1	c.-512-6995_-512-6994insATGT
chrA1	4053796	C	CACAT	ReadPosRankSum-2	intron_variant	MODIFIER	SACS	SACS	transcript	XM_045040986.1	protein_coding	1	c.-512-6995_-512-6994insATGT
chrA1	4053796	C	CACAT	ReadPosRankSum-2	intron_variant	MODIFIER	SACS	SACS	transcript	XM_006927166.5	protein_coding	1	c.-512-6995_-512-6994insATGT
chrA1	4054183	A	G	PASS	intron_variant	MODIFIER	SACS	SACS	transcript	XM_045040956.1	protein_coding	1	c.-513+7118T>C
chrA1	4054183	A	G	PASS	intron_variant	MODIFIER	SACS	SACS	transcript	XM_045040986.1	protein_coding	1	c.-513+6895T>C
chrA1	4054183	A	G	PASS	intron_variant	MODIFIER	SACS	SACS	transcript	XM_006927166.5	protein_coding	1	c.-513+7118T>C
chrA1	4054661	G	A	PASS	intron_variant	MODIFIER	SACS	SACS	transcript	XM_045040956.1	protein_coding	1	c.-513+6640C>T
chrA1	4054661	G	A	PASS	intron_variant	MODIFIER	SACS	SACS	transcript	XM_045040986.1	protein_coding	1	c.-513+6417C>T
chrA1	4054661	G	A	PASS	intron_variant	MODIFIER	SACS	SACS	transcript	XM_006927166.5	protein_coding	1	c.-513+6640C>T
chrA1	4057653	G	C	PASS	intron_variant	MODIFIER	SACS	SACS	transcript	XM_045040956.1	protein_coding	1	c.-513+3648C>G
chrA1	4057653	G	C	PASS	intron_variant	MODIFIER	SACS	SACS	transcript	XM_045040986.1	protein_coding	1	c.-513+3425C>G
chrA1	4057653	G	C	PASS	intron_variant	MODIFIER	SACS	SACS	transcript	XM_006927166.5	protein_coding	1	c.-513+3648C>G
chrA1	4058245	C	A	PASS	intron_variant	MODIFIER	SACS	SACS	transcript	XM_045040956.1	protein_coding	1	c.-513+3056G>T
chrA1	4058245	C	A	PASS	intron_variant	MODIFIER	SACS	SACS	transcript	XM_045040986.1	protein_coding	1	c.-513+2833G>T
chrA1	4058245	C	A	PASS	intron_variant	MODIFIER	SACS	SACS	transcript	XM_006927166.5	protein_coding	1	c.-513+3056G>T
chrA1	4068914	A	T	PASS	intergenic_region	MODIFIER	SACS-LOC123381086	SACS-LOC123381086	intergenic_region	SACS-LOC123381086		-1	n.4068914A>T
chrA1	4069181	T	G	PASS	intergenic_region	MODIFIER	SACS-LOC123381086	SACS-LOC123381086	intergenic_region	SACS-LOC123381086		-1	n.4069181T>G
chrA1	4069284	CG	C	ReadPosRankSum-2	intergenic_region	MODIFIER	SACS-LOC123381086	SACS-LOC123381086	intergenic_region	SACS-LOC123381086		-1	n.4069285delG
chrA1	4069298	G	A	PASS	intergenic_region	MODIFIER	SACS-LOC123381086	SACS-LOC123381086	intergenic_region	SACS-LOC123381086		-1	n.4069298G>A
chrA1	4069507	C	A	PASS	intergenic_region	MODIFIER	SACS-LOC123381086	SACS-LOC123381086	intergenic_region	SACS-LOC123381086		-1	n.4069507C>A
chrA1	4070893	TTA	T	PASS	intergenic_region	MODIFIER	SACS-LOC123381086	SACS-LOC123381086	intergenic_region	SACS-LOC123381086		-1	n.4070894_4070895delTA
chrA1	4071138	G	A	PASS	intergenic_region	MODIFIER	SACS-LOC123381086	SACS-LOC123381086	intergenic_region	SACS-LOC123381086		-1	n.4071138G>A
chrA1	4071290	A	ACCCC	PASS	intergenic_region	MODIFIER	SACS-LOC123381086	SACS-LOC123381086	intergenic_region	SACS-LOC123381086		-1	n.4071290_4071291insCCCC
chrA1	4072015	C	T	PASS	intergenic_region	MODIFIER	SACS-LOC123381086	SACS-LOC123381086	intergenic_region	SACS-LOC123381086		-1	n.4072015C>T
chrA1	4072423	G	A	PASS	intergenic_region	MODIFIER	SACS-LOC123381086	SACS-LOC123381086	intergenic_region	SACS-LOC123381086		-1	n.4072423G>A
chrA1	4073752	G	T	PASS	intergenic_region	MODIFIER	SACS-LOC123381086	SACS-LOC123381086	intergenic_region	SACS-LOC123381086		-1	n.4073752G>T
chrA1	4074436	G	A	PASS	intergenic_region	MODIFIER	SACS-LOC123381086	SACS-LOC123381086	intergenic_region	SACS-LOC123381086		-1	n.4074436G>A
chrA1	4075127	A	G	PASS	intergenic_region	MODIFIER	SACS-LOC123381086	SACS-LOC123381086	intergenic_region	SACS-LOC123381086		-1	n.4075127A>G
chrA1	4076178	T	G	PASS	intergenic_region	MODIFIER	SACS-LOC123381086	SACS-LOC123381086	intergenic_region	SACS-LOC123381086		-1	n.4076178T>G
chrA1	4076503	C	T	PASS	intergenic_region	MODIFIER	SACS-LOC123381086	SACS-LOC123381086	intergenic_region	SACS-LOC123381086		-1	n.4076503C>T
chrA1	4076766	CTG	C	PASS	intergenic_region	MODIFIER	SACS-LOC123381086	SACS-LOC123381086	intergenic_region	SACS-LOC123381086		-1	n.4076767_4076768delTG
chrA1	4077771	G	A	PASS	intergenic_region	MODIFIER	SACS-LOC123381086	SACS-LOC123381086	intergenic_region	SACS-LOC123381086		-1	n.4077771G>A
chrA1	4078555	C	T	PASS	intergenic_region	MODIFIER	SACS-LOC123381086	SACS-LOC123381086	intergenic_region	SACS-LOC123381086		-1	n.4078555C>T
chrA1	4089007	G	A	PASS	intergenic_region	MODIFIER	SACS-LOC123381086	SACS-LOC123381086	intergenic_region	SACS-LOC123381086		-1	n.4089007G>A
chrA1	4132952	C	T	PASS	intergenic_region	MODIFIER	SACS-LOC123381086	SACS-LOC123381086	intergenic_region	SACS-LOC123381086		-1	n.4132952C>T
chrA1	4134465	G	C	PASS	intergenic_region	MODIFIER	SACS-LOC123381086	SACS-LOC123381086	intergenic_region	SACS-LOC123381086		-1	n.4134465G>C
chrA1	4138840	C	T	PASS	intergenic_region	MODIFIER	SACS-LOC123381086	SACS-LOC123381086	intergenic_region	SACS-LOC123381086		-1	n.4138840C>T
chrA1	4152147	A	T	PASS	upstream_gene_variant	MODIFIER	LOC123381086	LOC123381086	transcript	XR_006587593.1	pseudogene	-1	n.-3378A>T
chrA1	4152147	A	T	PASS	intergenic_region	MODIFIER	SACS-LOC123381086	SACS-LOC123381086	intergenic_region	SACS-LOC123381086		-1	n.4152147A>T
chrA1	4204171	A	ACGCGGCGCCCCTGCGTGGACGCGGCGCCCCTGCGTGGACGCGGCGCCCCTGCGTGGC	PASS	upstream_gene_variant	MODIFIER	TNFRSF19	TNFRSF19	transcript	XM_011280485.4	protein_coding	-1	c.-292_-291insCGCGGCGCCCCTGCGTGGACGCGGCGCCCCTGCGTGGACGCGGCGCCCCTGCGTGGC
chrA1	4204171	A	ACGCGGCGCCCCTGCGTGGACGCGGCGCCCCTGCGTGGACGCGGCGCCCCTGCGTGGC	PASS	upstream_gene_variant	MODIFIER	TNFRSF19	TNFRSF19	transcript	XM_006927167.5	protein_coding	-1	c.-292_-291insCGCGGCGCCCCTGCGTGGACGCGGCGCCCCTGCGTGGACGCGGCGCCCCTGCGTGGC
chrA1	4204171	A	ACGCGGCGCCCCTGCGTGGACGCGGCGCCCCTGCGTGGACGCGGCGCCCCTGCGTGGC	PASS	upstream_gene_variant	MODIFIER	TNFRSF19	TNFRSF19	transcript	XM_023249941.2	protein_coding	-1	c.-292_-291insCGCGGCGCCCCTGCGTGGACGCGGCGCCCCTGCGTGGACGCGGCGCCCCTGCGTGGC
chrA1	4204171	A	ACGCGGCGCCCCTGCGTGGACGCGGCGCCCCTGCGTGGACGCGGCGCCCCTGCGTGGC	PASS	upstream_gene_variant	MODIFIER	TNFRSF19	TNFRSF19	transcript	XM_019819168.3	protein_coding	-1	c.-292_-291insCGCGGCGCCCCTGCGTGGACGCGGCGCCCCTGCGTGGACGCGGCGCCCCTGCGTGGC
chrA1	4204171	A	ACGCGGCGCCCCTGCGTGGACGCGGCGCCCCTGCGTGGACGCGGCGCCCCTGCGTGGC	PASS	intron_variant	MODIFIER	TNFRSF19	TNFRSF19	transcript	XM_019819279.3	protein_coding	1	c.-25+9336_-25+9337insCGCGGCGCCCCTGCGTGGACGCGGCGCCCCTGCGTGGACGCGGCGCCCCTGCGTGGC
chrA1	4204171	A	ACGCGGCGCCCCTGCGTGGACGCGGCGCCCCTGCGTGGACGCGGCGCCCCTGCGTGGC	PASS	intron_variant	MODIFIER	TNFRSF19	TNFRSF19	transcript	XM_019819241.3	protein_coding	1	c.-25+9303_-25+9304insCGCGGCGCCCCTGCGTGGACGCGGCGCCCCTGCGTGGACGCGGCGCCCCTGCGTGGC
chrA1	4204171	A	ACGCGGCGCCCCTGCGTGGACGCGGCGCCCCTGCGTGGACGCGGCGCCCCTGCGTGGC	PASS	intron_variant	MODIFIER	TNFRSF19	TNFRSF19	transcript	XM_023249934.2	protein_coding	1	c.-25+495_-25+496insCGCGGCGCCCCTGCGTGGACGCGGCGCCCCTGCGTGGACGCGGCGCCCCTGCGTGGC
chrA1	4248780	C	T	PASS	intron_variant	MODIFIER	TNFRSF19	TNFRSF19	transcript	XM_011280485.4	protein_coding	5	c.508+7435C>T
chrA1	4248780	C	T	PASS	intron_variant	MODIFIER	TNFRSF19	TNFRSF19	transcript	XM_019819279.3	protein_coding	5	c.445+7435C>T
chrA1	4248780	C	T	PASS	intron_variant	MODIFIER	TNFRSF19	TNFRSF19	transcript	XM_019819241.3	protein_coding	5	c.445+7435C>T
chrA1	4248780	C	T	PASS	intron_variant	MODIFIER	TNFRSF19	TNFRSF19	transcript	XM_023249934.2	protein_coding	5	c.445+7435C>T
chrA1	4248780	C	T	PASS	intron_variant	MODIFIER	TNFRSF19	TNFRSF19	transcript	XM_006927167.5	protein_coding	5	c.508+7435C>T
chrA1	4248780	C	T	PASS	intron_variant	MODIFIER	TNFRSF19	TNFRSF19	transcript	XM_023249941.2	protein_coding	5	c.508+7435C>T
chrA1	4248780	C	T	PASS	intron_variant	MODIFIER	TNFRSF19	TNFRSF19	transcript	XM_019819168.3	protein_coding	5	c.508+7435C>T
chrA1	4248780	C	T	PASS	intron_variant	MODIFIER	TNFRSF19	TNFRSF19	transcript	XM_019819307.2	protein_coding	3	c.145+7435C>T
chrA1	4485168	C	T	PASS	upstream_gene_variant	MODIFIER	LOC111559532	LOC111559532	transcript	XR_006588457.1	pseudogene	-1	n.-2394C>T
chrA1	4485168	C	T	PASS	upstream_gene_variant	MODIFIER	LOC111559532	LOC111559532	transcript	XR_002740578.2	pseudogene	-1	n.-2394C>T
chrA1	4485168	C	T	PASS	upstream_gene_variant	MODIFIER	LOC111559532	LOC111559532	transcript	XR_006588433.1	pseudogene	-1	n.-2394C>T
chrA1	4485168	C	T	PASS	upstream_gene_variant	MODIFIER	LOC111559532	LOC111559532	transcript	XR_006588465.1	pseudogene	-1	n.-2394C>T
chrA1	4485168	C	T	PASS	intron_variant	MODIFIER	MIPEP	MIPEP	transcript	XM_045041638.1	protein_coding	1	c.190-634G>A
chrA1	4485168	C	T	PASS	intron_variant	MODIFIER	MIPEP	MIPEP	transcript	XM_045041790.1	protein_coding	1	c.190-634G>A
chrA1	4485168	C	T	PASS	intron_variant	MODIFIER	MIPEP	MIPEP	transcript	XM_045041709.1	protein_coding	1	c.190-634G>A
chrA1	4485168	C	T	PASS	intron_variant	MODIFIER	MIPEP	MIPEP	transcript	XM_003980259.6	protein_coding	1	c.190-634G>A
chrA1	4485168	C	T	PASS	intron_variant	MODIFIER	MIPEP	MIPEP	transcript	XM_006927168.4	protein_coding	1	c.190-634G>A
chrA1	4485168	C	T	PASS	intron_variant	MODIFIER	MIPEP	MIPEP	transcript	XM_045041758.1	protein_coding	1	c.190-634G>A
chrA1	4485168	C	T	PASS	intron_variant	MODIFIER	MIPEP	MIPEP	transcript	XM_045041735.1	protein_coding	1	c.190-634G>A
chrA1	4485168	C	T	PASS	intron_variant	MODIFIER	MIPEP	MIPEP	transcript	XR_006588074.1	pseudogene	1	n.286-634G>A
chrA1	4485168	C	T	PASS	intron_variant	MODIFIER	MIPEP	MIPEP	transcript	XR_006588087.1	pseudogene	1	n.286-634G>A
chrA1	4520059	G	A	PASS	intron_variant	MODIFIER	SPATA13	SPATA13	transcript	XM_045041098.1	protein_coding	11	c.3349-51C>T
chrA1	4520059	G	A	PASS	intron_variant	MODIFIER	SPATA13	SPATA13	transcript	XM_045041159.1	protein_coding	11	c.3349-51C>T
chrA1	4520059	G	A	PASS	intron_variant	MODIFIER	SPATA13	SPATA13	transcript	XM_045041126.1	protein_coding	11	c.3349-51C>T
chrA1	4520059	G	A	PASS	intron_variant	MODIFIER	SPATA13	SPATA13	transcript	XM_045041231.1	protein_coding	10	c.3139-51C>T
chrA1	4520059	G	A	PASS	intron_variant	MODIFIER	SPATA13	SPATA13	transcript	XM_045041265.1	protein_coding	10	c.2983-51C>T
chrA1	4520059	G	A	PASS	intron_variant	MODIFIER	SPATA13	SPATA13	transcript	XM_019819646.3	protein_coding	9	c.1621-51C>T
chrA1	4520059	G	A	PASS	intron_variant	MODIFIER	SPATA13	SPATA13	transcript	XM_045041588.1	protein_coding	7	c.856-51C>T
chrA1	4520059	G	A	PASS	intron_variant	MODIFIER	SPATA13	SPATA13	transcript	XM_019819853.3	protein_coding	7	c.856-51C>T
chrA1	4520059	G	A	PASS	intron_variant	MODIFIER	SPATA13	SPATA13	transcript	XM_045041533.1	protein_coding	7	c.856-51C>T
chrA1	4520059	G	A	PASS	intron_variant	MODIFIER	SPATA13	SPATA13	transcript	XM_006927170.5	protein_coding	7	c.1102-51C>T
chrA1	4520059	G	A	PASS	intron_variant	MODIFIER	SPATA13	SPATA13	transcript	XM_045041369.1	protein_coding	7	c.856-51C>T
chrA1	4520059	G	A	PASS	intron_variant	MODIFIER	SPATA13	SPATA13	transcript	XM_045041470.1	protein_coding	7	c.856-51C>T
chrA1	4520059	G	A	PASS	intron_variant	MODIFIER	SPATA13	SPATA13	transcript	XM_019819820.3	protein_coding	7	c.856-51C>T
chrA1	4520059	G	A	PASS	intron_variant	MODIFIER	SPATA13	SPATA13	transcript	XM_045041193.1	protein_coding	11	c.3349-51C>T
chrA1	4542528	C	T	PASS	intron_variant	MODIFIER	SPATA13	SPATA13	transcript	XM_045041098.1	protein_coding	5	c.2303-10671G>A
chrA1	4542528	C	T	PASS	intron_variant	MODIFIER	SPATA13	SPATA13	transcript	XM_045041159.1	protein_coding	5	c.2303-10671G>A
chrA1	4542528	C	T	PASS	intron_variant	MODIFIER	SPATA13	SPATA13	transcript	XM_045041126.1	protein_coding	5	c.2303-10671G>A
chrA1	4542528	C	T	PASS	intron_variant	MODIFIER	SPATA13	SPATA13	transcript	XM_045041231.1	protein_coding	4	c.2093-10671G>A
chrA1	4542528	C	T	PASS	intron_variant	MODIFIER	SPATA13	SPATA13	transcript	XM_045041265.1	protein_coding	4	c.1937-10671G>A
chrA1	4542528	C	T	PASS	intron_variant	MODIFIER	SPATA13	SPATA13	transcript	XM_019819646.3	protein_coding	3	c.575-10671G>A
chrA1	4542528	C	T	PASS	intron_variant	MODIFIER	SPATA13	SPATA13	transcript	XM_006927170.5	protein_coding	1	c.55+2440G>A
chrA1	4542528	C	T	PASS	intron_variant	MODIFIER	SPATA13	SPATA13	transcript	XM_045041369.1	protein_coding	1	c.-192+6077G>A
chrA1	4542528	C	T	PASS	intron_variant	MODIFIER	SPATA13	SPATA13	transcript	XM_045041470.1	protein_coding	1	c.-191-10671G>A
chrA1	4542528	C	T	PASS	intron_variant	MODIFIER	SPATA13	SPATA13	transcript	XM_019819820.3	protein_coding	1	c.-191-10671G>A
chrA1	4542528	C	T	PASS	intron_variant	MODIFIER	SPATA13	SPATA13	transcript	XM_045041193.1	protein_coding	5	c.2303-10671G>A
chrA1	4629043	C	T	PASS	intron_variant	MODIFIER	SPATA13	SPATA13	transcript	XM_045041098.1	protein_coding	2	c.49-33611G>A
chrA1	4629043	C	T	PASS	intron_variant	MODIFIER	SPATA13	SPATA13	transcript	XM_045041159.1	protein_coding	2	c.49-33611G>A
chrA1	4629043	C	T	PASS	intron_variant	MODIFIER	SPATA13	SPATA13	transcript	XM_045041126.1	protein_coding	2	c.49-33611G>A
chrA1	4629043	C	T	PASS	intron_variant	MODIFIER	SPATA13	SPATA13	transcript	XM_045041231.1	protein_coding	1	c.-163+31919G>A
chrA1	4629043	C	T	PASS	intron_variant	MODIFIER	SPATA13	SPATA13	transcript	XM_045041265.1	protein_coding	2	c.49-33611G>A
chrA1	4629043	C	T	PASS	intron_variant	MODIFIER	SPATA13	SPATA13	transcript	XM_045041193.1	protein_coding	2	c.49-33611G>A
chrA1	4816150	G	A	PASS	intron_variant	MODIFIER	SPATA13	SPATA13	transcript	XM_045041098.1	protein_coding	1	c.13-1555C>T
chrA1	4816150	G	A	PASS	intron_variant	MODIFIER	SPATA13	SPATA13	transcript	XM_045041159.1	protein_coding	1	c.13-1555C>T
chrA1	4816150	G	A	PASS	intron_variant	MODIFIER	SPATA13	SPATA13	transcript	XM_045041126.1	protein_coding	1	c.13-1555C>T
chrA1	4816150	G	A	PASS	intron_variant	MODIFIER	SPATA13	SPATA13	transcript	XM_045041265.1	protein_coding	1	c.13-1555C>T
chrA1	4816150	G	A	PASS	intron_variant	MODIFIER	SPATA13	SPATA13	transcript	XM_045041193.1	protein_coding	1	c.13-1555C>T
chrA1	4868480	C	T	PASS	intergenic_region	MODIFIER	SPATA13-LOC109494958	SPATA13-LOC109494958	intergenic_region	SPATA13-LOC109494958		-1	n.4868480C>T
chrA1	4868751	C	T	PASS	intergenic_region	MODIFIER	SPATA13-LOC109494958	SPATA13-LOC109494958	intergenic_region	SPATA13-LOC109494958		-1	n.4868751C>T
chrA1	4903017	C	A	PASS	downstream_gene_variant	MODIFIER	LOC109494958	LOC109494958	transcript	XR_002150148.2	pseudogene	-1	n.*4508G>T
chrA1	4903017	C	A	PASS	downstream_gene_variant	MODIFIER	LOC109494958	LOC109494958	transcript	XR_002150190.2	pseudogene	-1	n.*4508G>T
chrA1	4903017	C	A	PASS	downstream_gene_variant	MODIFIER	LOC109494958	LOC109494958	transcript	XR_006588507.1	pseudogene	-1	n.*4508G>T
chrA1	4903017	C	A	PASS	intergenic_region	MODIFIER	SPATA13-LOC109494958	SPATA13-LOC109494958	intergenic_region	SPATA13-LOC109494958		-1	n.4903017C>A
chrA1	4989885	A	C	PASS	intergenic_region	MODIFIER	LOC109495032-LOC109495042	LOC109495032-LOC109495042	intergenic_region	LOC109495032-LOC109495042		-1	n.4989885A>C
chrA1	5003682	A	C	QD2	downstream_gene_variant	MODIFIER	MTMR6	MTMR6	transcript	XR_006588665.1	pseudogene	-1	n.*3822T>G
chrA1	5003682	A	C	QD2	downstream_gene_variant	MODIFIER	MTMR6	MTMR6	transcript	XR_006588669.1	pseudogene	-1	n.*3822T>G
chrA1	5003682	A	C	QD2	non_coding_transcript_exon_variant	MODIFIER	LOC109495042	LOC109495042	transcript	XR_006588633.1	pseudogene	1	n.260T>G
chrA1	5003682	A	C	QD2	non_coding_transcript_exon_variant	MODIFIER	LOC109495042	LOC109495042	transcript	XR_006588625.1	pseudogene	1	n.260T>G
chrA1	5017417	G	A	PASS	intron_variant	MODIFIER	MTMR6	MTMR6	transcript	XR_006588665.1	pseudogene	17	n.3140-1593C>T
chrA1	5017417	G	A	PASS	intron_variant	MODIFIER	MTMR6	MTMR6	transcript	XR_006588669.1	pseudogene	17	n.3140-1593C>T
chrA1	5017417	G	A	PASS	intron_variant	MODIFIER	MTMR6	MTMR6	transcript	XR_002740371.2	pseudogene	17	n.2290-1593C>T
chrA1	5017417	G	A	PASS	intron_variant	MODIFIER	MTMR6	MTMR6	transcript	XR_006588683.1	pseudogene	18	n.2460-1593C>T
chrA1	5059815	G	C	PASS	intron_variant	MODIFIER	MTMR6	MTMR6	transcript	XM_006927171.5	protein_coding	5	c.591+882C>G
chrA1	5059815	G	C	PASS	intron_variant	MODIFIER	MTMR6	MTMR6	transcript	XR_006588665.1	pseudogene	5	n.734+882C>G
chrA1	5059815	G	C	PASS	intron_variant	MODIFIER	MTMR6	MTMR6	transcript	XR_006588669.1	pseudogene	5	n.734+882C>G
chrA1	5059815	G	C	PASS	intron_variant	MODIFIER	MTMR6	MTMR6	transcript	XR_002740371.2	pseudogene	5	n.734+882C>G
chrA1	5059815	G	C	PASS	intron_variant	MODIFIER	MTMR6	MTMR6	transcript	XR_006588683.1	pseudogene	5	n.734+882C>G
chrA1	5059815	G	C	PASS	intron_variant	MODIFIER	MTMR6	MTMR6	transcript	XM_003980260.6	protein_coding	5	c.591+882C>G
chrA1	5144933	T	TATATATATATACATATAC	PASS	downstream_gene_variant	MODIFIER	LOC111559502	LOC111559502	transcript	XM_045043128.1	protein_coding	-1	c.*2756_*2757insGTATATGTATATATATAT
chrA1	5144933	T	TATATATATATACATATAC	PASS	downstream_gene_variant	MODIFIER	NUP58	NUP58	transcript	XM_023250028.2	protein_coding	-1	c.*2701_*2702insATATATATATACATATAC
chrA1	5144933	T	TATATATATATACATATAC	PASS	intergenic_region	MODIFIER	NUP58-LOC111559502	NUP58-LOC111559502	intergenic_region	NUP58-LOC111559502		-1	n.5144933_5144934insATATATATATACATATAC
chrA1	5222871	G	A	PASS	intron_variant	MODIFIER	ATP8A2	ATP8A2	transcript	XM_006927173.5	protein_coding	1	c.-44-36712G>A
chrA1	5222871	G	A	PASS	intron_variant	MODIFIER	ATP8A2	ATP8A2	transcript	XM_023250034.2	protein_coding	1	c.77-36712G>A
chrA1	5223245	T	C	PASS	intron_variant	MODIFIER	ATP8A2	ATP8A2	transcript	XM_006927173.5	protein_coding	1	c.-44-36338T>C
chrA1	5223245	T	C	PASS	intron_variant	MODIFIER	ATP8A2	ATP8A2	transcript	XM_023250034.2	protein_coding	1	c.77-36338T>C
chrA1	5223453	C	T	PASS	intron_variant	MODIFIER	ATP8A2	ATP8A2	transcript	XM_006927173.5	protein_coding	1	c.-44-36130C>T
chrA1	5223453	C	T	PASS	intron_variant	MODIFIER	ATP8A2	ATP8A2	transcript	XM_023250034.2	protein_coding	1	c.77-36130C>T
chrA1	5228047	G	C	PASS	upstream_gene_variant	MODIFIER	ATP8A2	ATP8A2	transcript	XM_019820599.3	protein_coding	-1	c.-475G>C
chrA1	5228047	G	C	PASS	intron_variant	MODIFIER	ATP8A2	ATP8A2	transcript	XM_006927173.5	protein_coding	1	c.-44-31536G>C
chrA1	5228047	G	C	PASS	intron_variant	MODIFIER	ATP8A2	ATP8A2	transcript	XM_023250034.2	protein_coding	1	c.77-31536G>C
chrA1	5231144	T	G	PASS	intron_variant	MODIFIER	ATP8A2	ATP8A2	transcript	XM_006927173.5	protein_coding	1	c.-44-28439T>G
chrA1	5231144	T	G	PASS	intron_variant	MODIFIER	ATP8A2	ATP8A2	transcript	XM_023250034.2	protein_coding	1	c.77-28439T>G
chrA1	5231144	T	G	PASS	intron_variant	MODIFIER	ATP8A2	ATP8A2	transcript	XM_019820599.3	protein_coding	1	c.40+2583T>G
chrA1	5236003	C	T	PASS	intron_variant	MODIFIER	ATP8A2	ATP8A2	transcript	XM_006927173.5	protein_coding	1	c.-44-23580C>T
chrA1	5236003	C	T	PASS	intron_variant	MODIFIER	ATP8A2	ATP8A2	transcript	XM_023250034.2	protein_coding	1	c.77-23580C>T
chrA1	5236003	C	T	PASS	intron_variant	MODIFIER	ATP8A2	ATP8A2	transcript	XM_019820599.3	protein_coding	1	c.40+7442C>T
chrA1	5243113	C	T	PASS	intron_variant	MODIFIER	ATP8A2	ATP8A2	transcript	XM_006927173.5	protein_coding	1	c.-44-16470C>T
chrA1	5243113	C	T	PASS	intron_variant	MODIFIER	ATP8A2	ATP8A2	transcript	XM_023250034.2	protein_coding	1	c.77-16470C>T
chrA1	5243113	C	T	PASS	intron_variant	MODIFIER	ATP8A2	ATP8A2	transcript	XM_019820599.3	protein_coding	1	c.40+14552C>T
chrA1	5246205	C	A	PASS	intron_variant	MODIFIER	ATP8A2	ATP8A2	transcript	XM_006927173.5	protein_coding	1	c.-44-13378C>A
chrA1	5246205	C	A	PASS	intron_variant	MODIFIER	ATP8A2	ATP8A2	transcript	XM_023250034.2	protein_coding	1	c.77-13378C>A
chrA1	5246205	C	A	PASS	intron_variant	MODIFIER	ATP8A2	ATP8A2	transcript	XM_019820599.3	protein_coding	1	c.41-13378C>A
chrA1	5247114	T	C	PASS	intron_variant	MODIFIER	ATP8A2	ATP8A2	transcript	XM_006927173.5	protein_coding	1	c.-44-12469T>C
chrA1	5247114	T	C	PASS	intron_variant	MODIFIER	ATP8A2	ATP8A2	transcript	XM_023250034.2	protein_coding	1	c.77-12469T>C
chrA1	5247114	T	C	PASS	intron_variant	MODIFIER	ATP8A2	ATP8A2	transcript	XM_019820599.3	protein_coding	1	c.41-12469T>C
chrA1	5255398	G	T	PASS	upstream_gene_variant	MODIFIER	ATP8A2	ATP8A2	transcript	XM_045043082.1	protein_coding	-1	c.-3456G>T
chrA1	5255398	G	T	PASS	upstream_gene_variant	MODIFIER	ATP8A2	ATP8A2	transcript	XM_045043371.1	protein_coding	-1	c.-3456G>T
chrA1	5255398	G	T	PASS	upstream_gene_variant	MODIFIER	ATP8A2	ATP8A2	transcript	XM_045043107.1	protein_coding	-1	c.-3456G>T
chrA1	5255398	G	T	PASS	upstream_gene_variant	MODIFIER	ATP8A2	ATP8A2	transcript	XM_045043172.1	protein_coding	-1	c.-3456G>T
chrA1	5255398	G	T	PASS	upstream_gene_variant	MODIFIER	ATP8A2	ATP8A2	transcript	XM_045043129.1	protein_coding	-1	c.-3456G>T
chrA1	5255398	G	T	PASS	upstream_gene_variant	MODIFIER	ATP8A2	ATP8A2	transcript	XR_006588849.1	pseudogene	-1	n.-3411G>T
chrA1	5255398	G	T	PASS	upstream_gene_variant	MODIFIER	ATP8A2	ATP8A2	transcript	XM_045043251.1	protein_coding	-1	c.-3488G>T
chrA1	5255398	G	T	PASS	upstream_gene_variant	MODIFIER	ATP8A2	ATP8A2	transcript	XM_045043308.1	protein_coding	-1	c.-3806G>T
chrA1	5255398	G	T	PASS	upstream_gene_variant	MODIFIER	ATP8A2	ATP8A2	transcript	XM_019820968.3	protein_coding	-1	c.-4070G>T
chrA1	5255398	G	T	PASS	intron_variant	MODIFIER	ATP8A2	ATP8A2	transcript	XM_006927173.5	protein_coding	1	c.-44-4185G>T
chrA1	5255398	G	T	PASS	intron_variant	MODIFIER	ATP8A2	ATP8A2	transcript	XM_023250034.2	protein_coding	1	c.77-4185G>T
chrA1	5255398	G	T	PASS	intron_variant	MODIFIER	ATP8A2	ATP8A2	transcript	XM_019820599.3	protein_coding	1	c.41-4185G>T
chrA1	5259739	C	T	PASS	intron_variant	MODIFIER	ATP8A2	ATP8A2	transcript	XM_045043082.1	protein_coding	2	c.233+12C>T
chrA1	5259739	C	T	PASS	intron_variant	MODIFIER	ATP8A2	ATP8A2	transcript	XM_006927173.5	protein_coding	2	c.101+12C>T
chrA1	5259739	C	T	PASS	intron_variant	MODIFIER	ATP8A2	ATP8A2	transcript	XM_023250034.2	protein_coding	2	c.221+12C>T
chrA1	5259739	C	T	PASS	intron_variant	MODIFIER	ATP8A2	ATP8A2	transcript	XM_019820599.3	protein_coding	2	c.185+12C>T
chrA1	5259739	C	T	PASS	intron_variant	MODIFIER	ATP8A2	ATP8A2	transcript	XM_045043371.1	protein_coding	2	c.233+12C>T
chrA1	5259739	C	T	PASS	intron_variant	MODIFIER	ATP8A2	ATP8A2	transcript	XM_045043107.1	protein_coding	2	c.233+12C>T
chrA1	5259739	C	T	PASS	intron_variant	MODIFIER	ATP8A2	ATP8A2	transcript	XM_045043172.1	protein_coding	2	c.233+12C>T
chrA1	5259739	C	T	PASS	intron_variant	MODIFIER	ATP8A2	ATP8A2	transcript	XM_045043129.1	protein_coding	2	c.233+12C>T
chrA1	5259739	C	T	PASS	intron_variant	MODIFIER	ATP8A2	ATP8A2	transcript	XR_006588849.1	pseudogene	2	n.278+12C>T
chrA1	5259739	C	T	PASS	intron_variant	MODIFIER	ATP8A2	ATP8A2	transcript	XM_045043251.1	protein_coding	2	c.149+12C>T
chrA1	5259739	C	T	PASS	intron_variant	MODIFIER	ATP8A2	ATP8A2	transcript	XM_045043308.1	protein_coding	2	c.101+12C>T
chrA1	5259739	C	T	PASS	intron_variant	MODIFIER	ATP8A2	ATP8A2	transcript	XM_019820968.3	protein_coding	2	c.101+12C>T
chrA1	5261275	G	T	PASS	intron_variant	MODIFIER	ATP8A2	ATP8A2	transcript	XM_045043082.1	protein_coding	2	c.233+1548G>T
chrA1	5261275	G	T	PASS	intron_variant	MODIFIER	ATP8A2	ATP8A2	transcript	XM_006927173.5	protein_coding	2	c.101+1548G>T
chrA1	5261275	G	T	PASS	intron_variant	MODIFIER	ATP8A2	ATP8A2	transcript	XM_023250034.2	protein_coding	2	c.221+1548G>T
chrA1	5261275	G	T	PASS	intron_variant	MODIFIER	ATP8A2	ATP8A2	transcript	XM_019820599.3	protein_coding	2	c.185+1548G>T
chrA1	5261275	G	T	PASS	intron_variant	MODIFIER	ATP8A2	ATP8A2	transcript	XM_045043371.1	protein_coding	2	c.233+1548G>T
chrA1	5261275	G	T	PASS	intron_variant	MODIFIER	ATP8A2	ATP8A2	transcript	XM_045043107.1	protein_coding	2	c.233+1548G>T
chrA1	5261275	G	T	PASS	intron_variant	MODIFIER	ATP8A2	ATP8A2	transcript	XM_045043172.1	protein_coding	2	c.233+1548G>T
chrA1	5261275	G	T	PASS	intron_variant	MODIFIER	ATP8A2	ATP8A2	transcript	XM_045043129.1	protein_coding	2	c.233+1548G>T
chrA1	5261275	G	T	PASS	intron_variant	MODIFIER	ATP8A2	ATP8A2	transcript	XR_006588849.1	pseudogene	2	n.278+1548G>T
chrA1	5261275	G	T	PASS	intron_variant	MODIFIER	ATP8A2	ATP8A2	transcript	XM_045043251.1	protein_coding	2	c.149+1548G>T
chrA1	5261275	G	T	PASS	intron_variant	MODIFIER	ATP8A2	ATP8A2	transcript	XM_045043308.1	protein_coding	2	c.101+1548G>T
chrA1	5261275	G	T	PASS	intron_variant	MODIFIER	ATP8A2	ATP8A2	transcript	XM_019820968.3	protein_coding	2	c.101+1548G>T
chrA1	5261849	C	G	PASS	intron_variant	MODIFIER	ATP8A2	ATP8A2	transcript	XM_045043082.1	protein_coding	2	c.233+2122C>G
chrA1	5261849	C	G	PASS	intron_variant	MODIFIER	ATP8A2	ATP8A2	transcript	XM_006927173.5	protein_coding	2	c.101+2122C>G
chrA1	5261849	C	G	PASS	intron_variant	MODIFIER	ATP8A2	ATP8A2	transcript	XM_023250034.2	protein_coding	2	c.221+2122C>G
chrA1	5261849	C	G	PASS	intron_variant	MODIFIER	ATP8A2	ATP8A2	transcript	XM_019820599.3	protein_coding	2	c.185+2122C>G
chrA1	5261849	C	G	PASS	intron_variant	MODIFIER	ATP8A2	ATP8A2	transcript	XM_045043371.1	protein_coding	2	c.233+2122C>G
chrA1	5261849	C	G	PASS	intron_variant	MODIFIER	ATP8A2	ATP8A2	transcript	XM_045043107.1	protein_coding	2	c.233+2122C>G
chrA1	5261849	C	G	PASS	intron_variant	MODIFIER	ATP8A2	ATP8A2	transcript	XM_045043172.1	protein_coding	2	c.233+2122C>G
chrA1	5261849	C	G	PASS	intron_variant	MODIFIER	ATP8A2	ATP8A2	transcript	XM_045043129.1	protein_coding	2	c.233+2122C>G
chrA1	5261849	C	G	PASS	intron_variant	MODIFIER	ATP8A2	ATP8A2	transcript	XR_006588849.1	pseudogene	2	n.278+2122C>G
chrA1	5261849	C	G	PASS	intron_variant	MODIFIER	ATP8A2	ATP8A2	transcript	XM_045043251.1	protein_coding	2	c.149+2122C>G
chrA1	5261849	C	G	PASS	intron_variant	MODIFIER	ATP8A2	ATP8A2	transcript	XM_045043308.1	protein_coding	2	c.101+2122C>G
chrA1	5261849	C	G	PASS	intron_variant	MODIFIER	ATP8A2	ATP8A2	transcript	XM_019820968.3	protein_coding	2	c.101+2122C>G
chrA1	5262123	C	T	PASS	intron_variant	MODIFIER	ATP8A2	ATP8A2	transcript	XM_045043082.1	protein_coding	2	c.233+2396C>T
chrA1	5262123	C	T	PASS	intron_variant	MODIFIER	ATP8A2	ATP8A2	transcript	XM_006927173.5	protein_coding	2	c.101+2396C>T
chrA1	5262123	C	T	PASS	intron_variant	MODIFIER	ATP8A2	ATP8A2	transcript	XM_023250034.2	protein_coding	2	c.221+2396C>T
chrA1	5262123	C	T	PASS	intron_variant	MODIFIER	ATP8A2	ATP8A2	transcript	XM_019820599.3	protein_coding	2	c.185+2396C>T
chrA1	5262123	C	T	PASS	intron_variant	MODIFIER	ATP8A2	ATP8A2	transcript	XM_045043371.1	protein_coding	2	c.233+2396C>T
chrA1	5262123	C	T	PASS	intron_variant	MODIFIER	ATP8A2	ATP8A2	transcript	XM_045043107.1	protein_coding	2	c.233+2396C>T
chrA1	5262123	C	T	PASS	intron_variant	MODIFIER	ATP8A2	ATP8A2	transcript	XM_045043172.1	protein_coding	2	c.233+2396C>T
chrA1	5262123	C	T	PASS	intron_variant	MODIFIER	ATP8A2	ATP8A2	transcript	XM_045043129.1	protein_coding	2	c.233+2396C>T
chrA1	5262123	C	T	PASS	intron_variant	MODIFIER	ATP8A2	ATP8A2	transcript	XR_006588849.1	pseudogene	2	n.278+2396C>T
chrA1	5262123	C	T	PASS	intron_variant	MODIFIER	ATP8A2	ATP8A2	transcript	XM_045043251.1	protein_coding	2	c.149+2396C>T
chrA1	5262123	C	T	PASS	intron_variant	MODIFIER	ATP8A2	ATP8A2	transcript	XM_045043308.1	protein_coding	2	c.101+2396C>T
chrA1	5262123	C	T	PASS	intron_variant	MODIFIER	ATP8A2	ATP8A2	transcript	XM_019820968.3	protein_coding	2	c.101+2396C>T
chrA1	5272569	G	T	PASS	intron_variant	MODIFIER	ATP8A2	ATP8A2	transcript	XM_045043082.1	protein_coding	2	c.233+12842G>T
chrA1	5272569	G	T	PASS	intron_variant	MODIFIER	ATP8A2	ATP8A2	transcript	XM_006927173.5	protein_coding	2	c.101+12842G>T
chrA1	5272569	G	T	PASS	intron_variant	MODIFIER	ATP8A2	ATP8A2	transcript	XM_023250034.2	protein_coding	2	c.221+12842G>T
chrA1	5272569	G	T	PASS	intron_variant	MODIFIER	ATP8A2	ATP8A2	transcript	XM_019820599.3	protein_coding	2	c.185+12842G>T
chrA1	5272569	G	T	PASS	intron_variant	MODIFIER	ATP8A2	ATP8A2	transcript	XM_045043371.1	protein_coding	2	c.233+12842G>T
chrA1	5272569	G	T	PASS	intron_variant	MODIFIER	ATP8A2	ATP8A2	transcript	XM_045043107.1	protein_coding	2	c.233+12842G>T
chrA1	5272569	G	T	PASS	intron_variant	MODIFIER	ATP8A2	ATP8A2	transcript	XM_045043172.1	protein_coding	2	c.233+12842G>T
chrA1	5272569	G	T	PASS	intron_variant	MODIFIER	ATP8A2	ATP8A2	transcript	XM_045043129.1	protein_coding	2	c.233+12842G>T
chrA1	5272569	G	T	PASS	intron_variant	MODIFIER	ATP8A2	ATP8A2	transcript	XR_006588849.1	pseudogene	2	n.278+12842G>T
chrA1	5272569	G	T	PASS	intron_variant	MODIFIER	ATP8A2	ATP8A2	transcript	XM_045043251.1	protein_coding	2	c.149+12842G>T
chrA1	5272569	G	T	PASS	intron_variant	MODIFIER	ATP8A2	ATP8A2	transcript	XM_045043308.1	protein_coding	2	c.101+12842G>T
chrA1	5272569	G	T	PASS	intron_variant	MODIFIER	ATP8A2	ATP8A2	transcript	XM_019820968.3	protein_coding	2	c.101+12842G>T
chrA1	5278121	C	T	PASS	intron_variant	MODIFIER	ATP8A2	ATP8A2	transcript	XM_045043082.1	protein_coding	2	c.233+18394C>T
chrA1	5278121	C	T	PASS	intron_variant	MODIFIER	ATP8A2	ATP8A2	transcript	XM_006927173.5	protein_coding	2	c.101+18394C>T
chrA1	5278121	C	T	PASS	intron_variant	MODIFIER	ATP8A2	ATP8A2	transcript	XM_023250034.2	protein_coding	2	c.221+18394C>T
chrA1	5278121	C	T	PASS	intron_variant	MODIFIER	ATP8A2	ATP8A2	transcript	XM_019820599.3	protein_coding	2	c.185+18394C>T
chrA1	5278121	C	T	PASS	intron_variant	MODIFIER	ATP8A2	ATP8A2	transcript	XM_045043371.1	protein_coding	2	c.233+18394C>T
chrA1	5278121	C	T	PASS	intron_variant	MODIFIER	ATP8A2	ATP8A2	transcript	XM_045043107.1	protein_coding	2	c.233+18394C>T
chrA1	5278121	C	T	PASS	intron_variant	MODIFIER	ATP8A2	ATP8A2	transcript	XM_045043172.1	protein_coding	2	c.233+18394C>T
chrA1	5278121	C	T	PASS	intron_variant	MODIFIER	ATP8A2	ATP8A2	transcript	XM_045043129.1	protein_coding	2	c.233+18394C>T
chrA1	5278121	C	T	PASS	intron_variant	MODIFIER	ATP8A2	ATP8A2	transcript	XR_006588849.1	pseudogene	2	n.278+18394C>T
chrA1	5278121	C	T	PASS	intron_variant	MODIFIER	ATP8A2	ATP8A2	transcript	XM_045043251.1	protein_coding	2	c.149+18394C>T
chrA1	5278121	C	T	PASS	intron_variant	MODIFIER	ATP8A2	ATP8A2	transcript	XM_045043308.1	protein_coding	2	c.101+18394C>T
chrA1	5278121	C	T	PASS	intron_variant	MODIFIER	ATP8A2	ATP8A2	transcript	XM_019820968.3	protein_coding	2	c.101+18394C>T
chrA1	5325178	G	A	PASS	intron_variant	MODIFIER	ATP8A2	ATP8A2	transcript	XM_045043082.1	protein_coding	10	c.904-3064G>A
chrA1	5325178	G	A	PASS	intron_variant	MODIFIER	ATP8A2	ATP8A2	transcript	XM_006927173.5	protein_coding	10	c.772-3064G>A
chrA1	5325178	G	A	PASS	intron_variant	MODIFIER	ATP8A2	ATP8A2	transcript	XM_023250034.2	protein_coding	10	c.892-3064G>A
chrA1	5325178	G	A	PASS	intron_variant	MODIFIER	ATP8A2	ATP8A2	transcript	XM_019820599.3	protein_coding	10	c.856-3064G>A
chrA1	5325178	G	A	PASS	intron_variant	MODIFIER	ATP8A2	ATP8A2	transcript	XM_045043371.1	protein_coding	10	c.904-3064G>A
chrA1	5325178	G	A	PASS	intron_variant	MODIFIER	ATP8A2	ATP8A2	transcript	XM_045043107.1	protein_coding	10	c.904-3064G>A
chrA1	5325178	G	A	PASS	intron_variant	MODIFIER	ATP8A2	ATP8A2	transcript	XM_045043172.1	protein_coding	10	c.904-3064G>A
chrA1	5325178	G	A	PASS	intron_variant	MODIFIER	ATP8A2	ATP8A2	transcript	XM_045043129.1	protein_coding	10	c.904-3064G>A
chrA1	5325178	G	A	PASS	intron_variant	MODIFIER	ATP8A2	ATP8A2	transcript	XR_006588849.1	pseudogene	10	n.949-3064G>A
chrA1	5325178	G	A	PASS	intron_variant	MODIFIER	ATP8A2	ATP8A2	transcript	XM_045043251.1	protein_coding	10	c.820-3064G>A
chrA1	5325178	G	A	PASS	intron_variant	MODIFIER	ATP8A2	ATP8A2	transcript	XM_045043308.1	protein_coding	10	c.772-3064G>A
chrA1	5325178	G	A	PASS	intron_variant	MODIFIER	ATP8A2	ATP8A2	transcript	XM_019820968.3	protein_coding	10	c.772-3064G>A
chrA1	5335174	G	A	PASS	intron_variant	MODIFIER	ATP8A2	ATP8A2	transcript	XM_045043082.1	protein_coding	13	c.1275+781G>A
chrA1	5335174	G	A	PASS	intron_variant	MODIFIER	ATP8A2	ATP8A2	transcript	XM_006927173.5	protein_coding	13	c.1143+781G>A
chrA1	5335174	G	A	PASS	intron_variant	MODIFIER	ATP8A2	ATP8A2	transcript	XM_023250034.2	protein_coding	13	c.1263+781G>A
chrA1	5335174	G	A	PASS	intron_variant	MODIFIER	ATP8A2	ATP8A2	transcript	XM_019820599.3	protein_coding	13	c.1227+781G>A
chrA1	5335174	G	A	PASS	intron_variant	MODIFIER	ATP8A2	ATP8A2	transcript	XM_045043371.1	protein_coding	13	c.1275+781G>A
chrA1	5335174	G	A	PASS	intron_variant	MODIFIER	ATP8A2	ATP8A2	transcript	XM_045043107.1	protein_coding	13	c.1275+781G>A
chrA1	5335174	G	A	PASS	intron_variant	MODIFIER	ATP8A2	ATP8A2	transcript	XM_045043172.1	protein_coding	13	c.1275+781G>A
chrA1	5335174	G	A	PASS	intron_variant	MODIFIER	ATP8A2	ATP8A2	transcript	XM_045043129.1	protein_coding	13	c.1275+781G>A
chrA1	5335174	G	A	PASS	intron_variant	MODIFIER	ATP8A2	ATP8A2	transcript	XR_006588849.1	pseudogene	13	n.1320+781G>A
chrA1	5335174	G	A	PASS	intron_variant	MODIFIER	ATP8A2	ATP8A2	transcript	XM_045043251.1	protein_coding	13	c.1191+781G>A
chrA1	5335174	G	A	PASS	intron_variant	MODIFIER	ATP8A2	ATP8A2	transcript	XM_045043308.1	protein_coding	13	c.1143+781G>A
chrA1	5335174	G	A	PASS	intron_variant	MODIFIER	ATP8A2	ATP8A2	transcript	XM_019820968.3	protein_coding	13	c.1143+781G>A
chrA1	5408247	AT	A	PASS	intron_variant	MODIFIER	ATP8A2	ATP8A2	transcript	XM_045043082.1	protein_coding	24	c.2223+35936delT
chrA1	5408247	AT	A	PASS	intron_variant	MODIFIER	ATP8A2	ATP8A2	transcript	XM_006927173.5	protein_coding	24	c.2091+35936delT
chrA1	5408247	AT	A	PASS	intron_variant	MODIFIER	ATP8A2	ATP8A2	transcript	XM_023250034.2	protein_coding	24	c.2211+35936delT
chrA1	5408247	AT	A	PASS	intron_variant	MODIFIER	ATP8A2	ATP8A2	transcript	XM_019820599.3	protein_coding	24	c.2175+35936delT
chrA1	5408247	AT	A	PASS	intron_variant	MODIFIER	ATP8A2	ATP8A2	transcript	XM_045043371.1	protein_coding	24	c.2223+35936delT
chrA1	5408247	AT	A	PASS	intron_variant	MODIFIER	ATP8A2	ATP8A2	transcript	XM_045043107.1	protein_coding	24	c.2223+35936delT
chrA1	5408247	AT	A	PASS	intron_variant	MODIFIER	ATP8A2	ATP8A2	transcript	XM_045043172.1	protein_coding	24	c.2223+35936delT
chrA1	5408247	AT	A	PASS	intron_variant	MODIFIER	ATP8A2	ATP8A2	transcript	XM_045043129.1	protein_coding	24	c.2223+35936delT
chrA1	5408247	AT	A	PASS	intron_variant	MODIFIER	ATP8A2	ATP8A2	transcript	XR_006588849.1	pseudogene	24	n.2268+35936delT
chrA1	5408247	AT	A	PASS	intron_variant	MODIFIER	ATP8A2	ATP8A2	transcript	XM_045043251.1	protein_coding	24	c.2139+35936delT
chrA1	5408247	AT	A	PASS	intron_variant	MODIFIER	ATP8A2	ATP8A2	transcript	XM_045043308.1	protein_coding	24	c.2091+35936delT
chrA1	5408247	AT	A	PASS	intron_variant	MODIFIER	ATP8A2	ATP8A2	transcript	XM_019820968.3	protein_coding	24	c.2091+35936delT
chrA1	5467931	G	C	PASS	intron_variant	MODIFIER	ATP8A2	ATP8A2	transcript	XM_045043082.1	protein_coding	25	c.2396+331G>C
chrA1	5467931	G	C	PASS	intron_variant	MODIFIER	ATP8A2	ATP8A2	transcript	XM_006927173.5	protein_coding	25	c.2264+331G>C
chrA1	5467931	G	C	PASS	intron_variant	MODIFIER	ATP8A2	ATP8A2	transcript	XM_023250034.2	protein_coding	25	c.2384+331G>C
chrA1	5467931	G	C	PASS	intron_variant	MODIFIER	ATP8A2	ATP8A2	transcript	XM_019820599.3	protein_coding	25	c.2348+331G>C
chrA1	5467931	G	C	PASS	intron_variant	MODIFIER	ATP8A2	ATP8A2	transcript	XM_045043371.1	protein_coding	25	c.2396+331G>C
chrA1	5467931	G	C	PASS	intron_variant	MODIFIER	ATP8A2	ATP8A2	transcript	XM_045043107.1	protein_coding	25	c.2396+331G>C
chrA1	5467931	G	C	PASS	intron_variant	MODIFIER	ATP8A2	ATP8A2	transcript	XM_045043172.1	protein_coding	25	c.2396+331G>C
chrA1	5467931	G	C	PASS	intron_variant	MODIFIER	ATP8A2	ATP8A2	transcript	XM_045043129.1	protein_coding	25	c.2396+331G>C
chrA1	5467931	G	C	PASS	intron_variant	MODIFIER	ATP8A2	ATP8A2	transcript	XR_006588849.1	pseudogene	25	n.2441+331G>C
chrA1	5467931	G	C	PASS	intron_variant	MODIFIER	ATP8A2	ATP8A2	transcript	XM_045043251.1	protein_coding	25	c.2312+331G>C
chrA1	5467931	G	C	PASS	intron_variant	MODIFIER	ATP8A2	ATP8A2	transcript	XM_045043308.1	protein_coding	25	c.2264+331G>C
chrA1	5467931	G	C	PASS	intron_variant	MODIFIER	ATP8A2	ATP8A2	transcript	XM_019820968.3	protein_coding	25	c.2264+331G>C
chrA1	5467932	C	T	PASS	intron_variant	MODIFIER	ATP8A2	ATP8A2	transcript	XM_045043082.1	protein_coding	25	c.2396+332C>T
chrA1	5467932	C	T	PASS	intron_variant	MODIFIER	ATP8A2	ATP8A2	transcript	XM_006927173.5	protein_coding	25	c.2264+332C>T
chrA1	5467932	C	T	PASS	intron_variant	MODIFIER	ATP8A2	ATP8A2	transcript	XM_023250034.2	protein_coding	25	c.2384+332C>T
chrA1	5467932	C	T	PASS	intron_variant	MODIFIER	ATP8A2	ATP8A2	transcript	XM_019820599.3	protein_coding	25	c.2348+332C>T
chrA1	5467932	C	T	PASS	intron_variant	MODIFIER	ATP8A2	ATP8A2	transcript	XM_045043371.1	protein_coding	25	c.2396+332C>T
chrA1	5467932	C	T	PASS	intron_variant	MODIFIER	ATP8A2	ATP8A2	transcript	XM_045043107.1	protein_coding	25	c.2396+332C>T
chrA1	5467932	C	T	PASS	intron_variant	MODIFIER	ATP8A2	ATP8A2	transcript	XM_045043172.1	protein_coding	25	c.2396+332C>T
chrA1	5467932	C	T	PASS	intron_variant	MODIFIER	ATP8A2	ATP8A2	transcript	XM_045043129.1	protein_coding	25	c.2396+332C>T
chrA1	5467932	C	T	PASS	intron_variant	MODIFIER	ATP8A2	ATP8A2	transcript	XR_006588849.1	pseudogene	25	n.2441+332C>T
chrA1	5467932	C	T	PASS	intron_variant	MODIFIER	ATP8A2	ATP8A2	transcript	XM_045043251.1	protein_coding	25	c.2312+332C>T
chrA1	5467932	C	T	PASS	intron_variant	MODIFIER	ATP8A2	ATP8A2	transcript	XM_045043308.1	protein_coding	25	c.2264+332C>T
chrA1	5467932	C	T	PASS	intron_variant	MODIFIER	ATP8A2	ATP8A2	transcript	XM_019820968.3	protein_coding	25	c.2264+332C>T
chrA1	5467934	C	T	PASS	intron_variant	MODIFIER	ATP8A2	ATP8A2	transcript	XM_045043082.1	protein_coding	25	c.2396+334C>T
chrA1	5467934	C	T	PASS	intron_variant	MODIFIER	ATP8A2	ATP8A2	transcript	XM_006927173.5	protein_coding	25	c.2264+334C>T
chrA1	5467934	C	T	PASS	intron_variant	MODIFIER	ATP8A2	ATP8A2	transcript	XM_023250034.2	protein_coding	25	c.2384+334C>T
chrA1	5467934	C	T	PASS	intron_variant	MODIFIER	ATP8A2	ATP8A2	transcript	XM_019820599.3	protein_coding	25	c.2348+334C>T
chrA1	5467934	C	T	PASS	intron_variant	MODIFIER	ATP8A2	ATP8A2	transcript	XM_045043371.1	protein_coding	25	c.2396+334C>T
chrA1	5467934	C	T	PASS	intron_variant	MODIFIER	ATP8A2	ATP8A2	transcript	XM_045043107.1	protein_coding	25	c.2396+334C>T
chrA1	5467934	C	T	PASS	intron_variant	MODIFIER	ATP8A2	ATP8A2	transcript	XM_045043172.1	protein_coding	25	c.2396+334C>T
chrA1	5467934	C	T	PASS	intron_variant	MODIFIER	ATP8A2	ATP8A2	transcript	XM_045043129.1	protein_coding	25	c.2396+334C>T
chrA1	5467934	C	T	PASS	intron_variant	MODIFIER	ATP8A2	ATP8A2	transcript	XR_006588849.1	pseudogene	25	n.2441+334C>T
chrA1	5467934	C	T	PASS	intron_variant	MODIFIER	ATP8A2	ATP8A2	transcript	XM_045043251.1	protein_coding	25	c.2312+334C>T
chrA1	5467934	C	T	PASS	intron_variant	MODIFIER	ATP8A2	ATP8A2	transcript	XM_045043308.1	protein_coding	25	c.2264+334C>T
chrA1	5467934	C	T	PASS	intron_variant	MODIFIER	ATP8A2	ATP8A2	transcript	XM_019820968.3	protein_coding	25	c.2264+334C>T
chrA1	5529892	CTCTCTG	C	PASS	intron_variant	MODIFIER	ATP8A2	ATP8A2	transcript	XM_045043082.1	protein_coding	25	c.2397-8483_2397-8478delTCTCTG
chrA1	5529892	CTCTCTG	C	PASS	intron_variant	MODIFIER	ATP8A2	ATP8A2	transcript	XM_006927173.5	protein_coding	25	c.2265-8483_2265-8478delTCTCTG
chrA1	5529892	CTCTCTG	C	PASS	intron_variant	MODIFIER	ATP8A2	ATP8A2	transcript	XM_023250034.2	protein_coding	25	c.2385-8483_2385-8478delTCTCTG
chrA1	5529892	CTCTCTG	C	PASS	intron_variant	MODIFIER	ATP8A2	ATP8A2	transcript	XM_019820599.3	protein_coding	25	c.2349-8483_2349-8478delTCTCTG
chrA1	5529892	CTCTCTG	C	PASS	intron_variant	MODIFIER	ATP8A2	ATP8A2	transcript	XM_045043371.1	protein_coding	25	c.2397-8483_2397-8478delTCTCTG
chrA1	5529892	CTCTCTG	C	PASS	intron_variant	MODIFIER	ATP8A2	ATP8A2	transcript	XM_045043107.1	protein_coding	25	c.2397-8483_2397-8478delTCTCTG
chrA1	5529892	CTCTCTG	C	PASS	intron_variant	MODIFIER	ATP8A2	ATP8A2	transcript	XM_045043172.1	protein_coding	25	c.2397-8483_2397-8478delTCTCTG
chrA1	5529892	CTCTCTG	C	PASS	intron_variant	MODIFIER	ATP8A2	ATP8A2	transcript	XM_045043129.1	protein_coding	25	c.2397-8483_2397-8478delTCTCTG
chrA1	5529892	CTCTCTG	C	PASS	intron_variant	MODIFIER	ATP8A2	ATP8A2	transcript	XR_006588849.1	pseudogene	25	n.2442-8483_2442-8478delTCTCTG
chrA1	5529892	CTCTCTG	C	PASS	intron_variant	MODIFIER	ATP8A2	ATP8A2	transcript	XM_045043251.1	protein_coding	25	c.2313-8483_2313-8478delTCTCTG
chrA1	5529892	CTCTCTG	C	PASS	intron_variant	MODIFIER	ATP8A2	ATP8A2	transcript	XM_045043308.1	protein_coding	25	c.2265-8483_2265-8478delTCTCTG
chrA1	5529892	CTCTCTG	C	PASS	intron_variant	MODIFIER	ATP8A2	ATP8A2	transcript	XM_019820968.3	protein_coding	25	c.2265-8483_2265-8478delTCTCTG
chrA1	5531449	C	T	PASS	intron_variant	MODIFIER	ATP8A2	ATP8A2	transcript	XM_045043082.1	protein_coding	25	c.2397-6927C>T
chrA1	5531449	C	T	PASS	intron_variant	MODIFIER	ATP8A2	ATP8A2	transcript	XM_006927173.5	protein_coding	25	c.2265-6927C>T
chrA1	5531449	C	T	PASS	intron_variant	MODIFIER	ATP8A2	ATP8A2	transcript	XM_023250034.2	protein_coding	25	c.2385-6927C>T
chrA1	5531449	C	T	PASS	intron_variant	MODIFIER	ATP8A2	ATP8A2	transcript	XM_019820599.3	protein_coding	25	c.2349-6927C>T
chrA1	5531449	C	T	PASS	intron_variant	MODIFIER	ATP8A2	ATP8A2	transcript	XM_045043371.1	protein_coding	25	c.2397-6927C>T
chrA1	5531449	C	T	PASS	intron_variant	MODIFIER	ATP8A2	ATP8A2	transcript	XM_045043107.1	protein_coding	25	c.2397-6927C>T
chrA1	5531449	C	T	PASS	intron_variant	MODIFIER	ATP8A2	ATP8A2	transcript	XM_045043172.1	protein_coding	25	c.2397-6927C>T
chrA1	5531449	C	T	PASS	intron_variant	MODIFIER	ATP8A2	ATP8A2	transcript	XM_045043129.1	protein_coding	25	c.2397-6927C>T
chrA1	5531449	C	T	PASS	intron_variant	MODIFIER	ATP8A2	ATP8A2	transcript	XR_006588849.1	pseudogene	25	n.2442-6927C>T
chrA1	5531449	C	T	PASS	intron_variant	MODIFIER	ATP8A2	ATP8A2	transcript	XM_045043251.1	protein_coding	25	c.2313-6927C>T
chrA1	5531449	C	T	PASS	intron_variant	MODIFIER	ATP8A2	ATP8A2	transcript	XM_045043308.1	protein_coding	25	c.2265-6927C>T
chrA1	5531449	C	T	PASS	intron_variant	MODIFIER	ATP8A2	ATP8A2	transcript	XM_019820968.3	protein_coding	25	c.2265-6927C>T
chrA1	5532757	C	T	PASS	intron_variant	MODIFIER	ATP8A2	ATP8A2	transcript	XM_045043082.1	protein_coding	25	c.2397-5619C>T
chrA1	5532757	C	T	PASS	intron_variant	MODIFIER	ATP8A2	ATP8A2	transcript	XM_006927173.5	protein_coding	25	c.2265-5619C>T
chrA1	5532757	C	T	PASS	intron_variant	MODIFIER	ATP8A2	ATP8A2	transcript	XM_023250034.2	protein_coding	25	c.2385-5619C>T
chrA1	5532757	C	T	PASS	intron_variant	MODIFIER	ATP8A2	ATP8A2	transcript	XM_019820599.3	protein_coding	25	c.2349-5619C>T
chrA1	5532757	C	T	PASS	intron_variant	MODIFIER	ATP8A2	ATP8A2	transcript	XM_045043371.1	protein_coding	25	c.2397-5619C>T
chrA1	5532757	C	T	PASS	intron_variant	MODIFIER	ATP8A2	ATP8A2	transcript	XM_045043107.1	protein_coding	25	c.2397-5619C>T
chrA1	5532757	C	T	PASS	intron_variant	MODIFIER	ATP8A2	ATP8A2	transcript	XM_045043172.1	protein_coding	25	c.2397-5619C>T
chrA1	5532757	C	T	PASS	intron_variant	MODIFIER	ATP8A2	ATP8A2	transcript	XM_045043129.1	protein_coding	25	c.2397-5619C>T
chrA1	5532757	C	T	PASS	intron_variant	MODIFIER	ATP8A2	ATP8A2	transcript	XR_006588849.1	pseudogene	25	n.2442-5619C>T
chrA1	5532757	C	T	PASS	intron_variant	MODIFIER	ATP8A2	ATP8A2	transcript	XM_045043251.1	protein_coding	25	c.2313-5619C>T
chrA1	5532757	C	T	PASS	intron_variant	MODIFIER	ATP8A2	ATP8A2	transcript	XM_045043308.1	protein_coding	25	c.2265-5619C>T
chrA1	5532757	C	T	PASS	intron_variant	MODIFIER	ATP8A2	ATP8A2	transcript	XM_019820968.3	protein_coding	25	c.2265-5619C>T
chrA1	5534863	C	T	PASS	intron_variant	MODIFIER	ATP8A2	ATP8A2	transcript	XM_045043082.1	protein_coding	25	c.2397-3513C>T
chrA1	5534863	C	T	PASS	intron_variant	MODIFIER	ATP8A2	ATP8A2	transcript	XM_006927173.5	protein_coding	25	c.2265-3513C>T
chrA1	5534863	C	T	PASS	intron_variant	MODIFIER	ATP8A2	ATP8A2	transcript	XM_023250034.2	protein_coding	25	c.2385-3513C>T
chrA1	5534863	C	T	PASS	intron_variant	MODIFIER	ATP8A2	ATP8A2	transcript	XM_019820599.3	protein_coding	25	c.2349-3513C>T
chrA1	5534863	C	T	PASS	intron_variant	MODIFIER	ATP8A2	ATP8A2	transcript	XM_045043371.1	protein_coding	25	c.2397-3513C>T
chrA1	5534863	C	T	PASS	intron_variant	MODIFIER	ATP8A2	ATP8A2	transcript	XM_045043107.1	protein_coding	25	c.2397-3513C>T
chrA1	5534863	C	T	PASS	intron_variant	MODIFIER	ATP8A2	ATP8A2	transcript	XM_045043172.1	protein_coding	25	c.2397-3513C>T
chrA1	5534863	C	T	PASS	intron_variant	MODIFIER	ATP8A2	ATP8A2	transcript	XM_045043129.1	protein_coding	25	c.2397-3513C>T
chrA1	5534863	C	T	PASS	intron_variant	MODIFIER	ATP8A2	ATP8A2	transcript	XR_006588849.1	pseudogene	25	n.2442-3513C>T
chrA1	5534863	C	T	PASS	intron_variant	MODIFIER	ATP8A2	ATP8A2	transcript	XM_045043251.1	protein_coding	25	c.2313-3513C>T
chrA1	5534863	C	T	PASS	intron_variant	MODIFIER	ATP8A2	ATP8A2	transcript	XM_045043308.1	protein_coding	25	c.2265-3513C>T
chrA1	5534863	C	T	PASS	intron_variant	MODIFIER	ATP8A2	ATP8A2	transcript	XM_019820968.3	protein_coding	25	c.2265-3513C>T
chrA1	5607945	G	A	PASS	intron_variant	MODIFIER	ATP8A2	ATP8A2	transcript	XM_045043082.1	protein_coding	30	c.2968+1855G>A
chrA1	5607945	G	A	PASS	intron_variant	MODIFIER	ATP8A2	ATP8A2	transcript	XM_006927173.5	protein_coding	30	c.2836+1855G>A
chrA1	5607945	G	A	PASS	intron_variant	MODIFIER	ATP8A2	ATP8A2	transcript	XM_023250034.2	protein_coding	30	c.2956+1855G>A
chrA1	5607945	G	A	PASS	intron_variant	MODIFIER	ATP8A2	ATP8A2	transcript	XM_019820599.3	protein_coding	30	c.2920+1855G>A
chrA1	5607945	G	A	PASS	intron_variant	MODIFIER	ATP8A2	ATP8A2	transcript	XM_045043371.1	protein_coding	29	c.2889+3688G>A
chrA1	5607945	G	A	PASS	intron_variant	MODIFIER	ATP8A2	ATP8A2	transcript	XM_045043107.1	protein_coding	30	c.2968+1855G>A
chrA1	5607945	G	A	PASS	intron_variant	MODIFIER	ATP8A2	ATP8A2	transcript	XM_045043172.1	protein_coding	30	c.2968+1855G>A
chrA1	5607945	G	A	PASS	intron_variant	MODIFIER	ATP8A2	ATP8A2	transcript	XM_045043129.1	protein_coding	30	c.2968+1855G>A
chrA1	5607945	G	A	PASS	intron_variant	MODIFIER	ATP8A2	ATP8A2	transcript	XR_006588849.1	pseudogene	30	n.3013+1855G>A
chrA1	5607945	G	A	PASS	intron_variant	MODIFIER	ATP8A2	ATP8A2	transcript	XM_045043251.1	protein_coding	30	c.2884+1855G>A
chrA1	5607945	G	A	PASS	intron_variant	MODIFIER	ATP8A2	ATP8A2	transcript	XM_045043308.1	protein_coding	30	c.2836+1855G>A
chrA1	5607945	G	A	PASS	intron_variant	MODIFIER	ATP8A2	ATP8A2	transcript	XM_019820968.3	protein_coding	30	c.2836+1855G>A
chrA1	5615166	C	T	PASS	intron_variant	MODIFIER	ATP8A2	ATP8A2	transcript	XM_045043082.1	protein_coding	30	c.2969-5942C>T
chrA1	5615166	C	T	PASS	intron_variant	MODIFIER	ATP8A2	ATP8A2	transcript	XM_006927173.5	protein_coding	30	c.2837-5942C>T
chrA1	5615166	C	T	PASS	intron_variant	MODIFIER	ATP8A2	ATP8A2	transcript	XM_023250034.2	protein_coding	30	c.2957-5942C>T
chrA1	5615166	C	T	PASS	intron_variant	MODIFIER	ATP8A2	ATP8A2	transcript	XM_019820599.3	protein_coding	30	c.2921-5942C>T
chrA1	5615166	C	T	PASS	intron_variant	MODIFIER	ATP8A2	ATP8A2	transcript	XM_045043371.1	protein_coding	29	c.2890-5942C>T
chrA1	5615166	C	T	PASS	intron_variant	MODIFIER	ATP8A2	ATP8A2	transcript	XM_045043107.1	protein_coding	30	c.2969-5942C>T
chrA1	5615166	C	T	PASS	intron_variant	MODIFIER	ATP8A2	ATP8A2	transcript	XM_045043172.1	protein_coding	30	c.2969-5942C>T
chrA1	5615166	C	T	PASS	intron_variant	MODIFIER	ATP8A2	ATP8A2	transcript	XM_045043129.1	protein_coding	30	c.2969-5942C>T
chrA1	5615166	C	T	PASS	intron_variant	MODIFIER	ATP8A2	ATP8A2	transcript	XR_006588849.1	pseudogene	30	n.3014-5942C>T
chrA1	5615166	C	T	PASS	intron_variant	MODIFIER	ATP8A2	ATP8A2	transcript	XM_045043251.1	protein_coding	30	c.2885-5942C>T
chrA1	5615166	C	T	PASS	intron_variant	MODIFIER	ATP8A2	ATP8A2	transcript	XM_045043308.1	protein_coding	30	c.2837-5942C>T
chrA1	5615166	C	T	PASS	intron_variant	MODIFIER	ATP8A2	ATP8A2	transcript	XM_019820968.3	protein_coding	30	c.2837-5942C>T
chrA1	5618685	C	T	PASS	intron_variant	MODIFIER	ATP8A2	ATP8A2	transcript	XM_045043082.1	protein_coding	30	c.2969-2423C>T
chrA1	5618685	C	T	PASS	intron_variant	MODIFIER	ATP8A2	ATP8A2	transcript	XM_006927173.5	protein_coding	30	c.2837-2423C>T
chrA1	5618685	C	T	PASS	intron_variant	MODIFIER	ATP8A2	ATP8A2	transcript	XM_023250034.2	protein_coding	30	c.2957-2423C>T
chrA1	5618685	C	T	PASS	intron_variant	MODIFIER	ATP8A2	ATP8A2	transcript	XM_019820599.3	protein_coding	30	c.2921-2423C>T
chrA1	5618685	C	T	PASS	intron_variant	MODIFIER	ATP8A2	ATP8A2	transcript	XM_045043371.1	protein_coding	29	c.2890-2423C>T
chrA1	5618685	C	T	PASS	intron_variant	MODIFIER	ATP8A2	ATP8A2	transcript	XM_045043107.1	protein_coding	30	c.2969-2423C>T
chrA1	5618685	C	T	PASS	intron_variant	MODIFIER	ATP8A2	ATP8A2	transcript	XM_045043172.1	protein_coding	30	c.2969-2423C>T
chrA1	5618685	C	T	PASS	intron_variant	MODIFIER	ATP8A2	ATP8A2	transcript	XM_045043129.1	protein_coding	30	c.2969-2423C>T
chrA1	5618685	C	T	PASS	intron_variant	MODIFIER	ATP8A2	ATP8A2	transcript	XR_006588849.1	pseudogene	30	n.3014-2423C>T
chrA1	5618685	C	T	PASS	intron_variant	MODIFIER	ATP8A2	ATP8A2	transcript	XM_045043251.1	protein_coding	30	c.2885-2423C>T
chrA1	5618685	C	T	PASS	intron_variant	MODIFIER	ATP8A2	ATP8A2	transcript	XM_045043308.1	protein_coding	30	c.2837-2423C>T
chrA1	5618685	C	T	PASS	intron_variant	MODIFIER	ATP8A2	ATP8A2	transcript	XM_019820968.3	protein_coding	30	c.2837-2423C>T
chrA1	5618704	A	T	PASS	intron_variant	MODIFIER	ATP8A2	ATP8A2	transcript	XM_045043082.1	protein_coding	30	c.2969-2404A>T
chrA1	5618704	A	T	PASS	intron_variant	MODIFIER	ATP8A2	ATP8A2	transcript	XM_006927173.5	protein_coding	30	c.2837-2404A>T
chrA1	5618704	A	T	PASS	intron_variant	MODIFIER	ATP8A2	ATP8A2	transcript	XM_023250034.2	protein_coding	30	c.2957-2404A>T
chrA1	5618704	A	T	PASS	intron_variant	MODIFIER	ATP8A2	ATP8A2	transcript	XM_019820599.3	protein_coding	30	c.2921-2404A>T
chrA1	5618704	A	T	PASS	intron_variant	MODIFIER	ATP8A2	ATP8A2	transcript	XM_045043371.1	protein_coding	29	c.2890-2404A>T
chrA1	5618704	A	T	PASS	intron_variant	MODIFIER	ATP8A2	ATP8A2	transcript	XM_045043107.1	protein_coding	30	c.2969-2404A>T
chrA1	5618704	A	T	PASS	intron_variant	MODIFIER	ATP8A2	ATP8A2	transcript	XM_045043172.1	protein_coding	30	c.2969-2404A>T
chrA1	5618704	A	T	PASS	intron_variant	MODIFIER	ATP8A2	ATP8A2	transcript	XM_045043129.1	protein_coding	30	c.2969-2404A>T
chrA1	5618704	A	T	PASS	intron_variant	MODIFIER	ATP8A2	ATP8A2	transcript	XR_006588849.1	pseudogene	30	n.3014-2404A>T
chrA1	5618704	A	T	PASS	intron_variant	MODIFIER	ATP8A2	ATP8A2	transcript	XM_045043251.1	protein_coding	30	c.2885-2404A>T
chrA1	5618704	A	T	PASS	intron_variant	MODIFIER	ATP8A2	ATP8A2	transcript	XM_045043308.1	protein_coding	30	c.2837-2404A>T
chrA1	5618704	A	T	PASS	intron_variant	MODIFIER	ATP8A2	ATP8A2	transcript	XM_019820968.3	protein_coding	30	c.2837-2404A>T
chrA1	5618730	TCTCTCTCTCTCTCTCTCTCTCTCTCTCTCTCTCTCTCTCCC	T	PASS	intron_variant	MODIFIER	ATP8A2	ATP8A2	transcript	XM_045043082.1	protein_coding	30	c.2969-2377_2969-2337delCTCTCTCTCTCTCTCTCTCTCTCTCTCTCTCTCTCTCTCCC
chrA1	5618730	TCTCTCTCTCTCTCTCTCTCTCTCTCTCTCTCTCTCTCTCCC	T	PASS	intron_variant	MODIFIER	ATP8A2	ATP8A2	transcript	XM_006927173.5	protein_coding	30	c.2837-2377_2837-2337delCTCTCTCTCTCTCTCTCTCTCTCTCTCTCTCTCTCTCTCCC
chrA1	5618730	TCTCTCTCTCTCTCTCTCTCTCTCTCTCTCTCTCTCTCTCCC	T	PASS	intron_variant	MODIFIER	ATP8A2	ATP8A2	transcript	XM_023250034.2	protein_coding	30	c.2957-2377_2957-2337delCTCTCTCTCTCTCTCTCTCTCTCTCTCTCTCTCTCTCTCCC
chrA1	5618730	TCTCTCTCTCTCTCTCTCTCTCTCTCTCTCTCTCTCTCTCCC	T	PASS	intron_variant	MODIFIER	ATP8A2	ATP8A2	transcript	XM_019820599.3	protein_coding	30	c.2921-2377_2921-2337delCTCTCTCTCTCTCTCTCTCTCTCTCTCTCTCTCTCTCTCCC
chrA1	5618730	TCTCTCTCTCTCTCTCTCTCTCTCTCTCTCTCTCTCTCTCCC	T	PASS	intron_variant	MODIFIER	ATP8A2	ATP8A2	transcript	XM_045043371.1	protein_coding	29	c.2890-2377_2890-2337delCTCTCTCTCTCTCTCTCTCTCTCTCTCTCTCTCTCTCTCCC
chrA1	5618730	TCTCTCTCTCTCTCTCTCTCTCTCTCTCTCTCTCTCTCTCCC	T	PASS	intron_variant	MODIFIER	ATP8A2	ATP8A2	transcript	XM_045043107.1	protein_coding	30	c.2969-2377_2969-2337delCTCTCTCTCTCTCTCTCTCTCTCTCTCTCTCTCTCTCTCCC
chrA1	5618730	TCTCTCTCTCTCTCTCTCTCTCTCTCTCTCTCTCTCTCTCCC	T	PASS	intron_variant	MODIFIER	ATP8A2	ATP8A2	transcript	XM_045043172.1	protein_coding	30	c.2969-2377_2969-2337delCTCTCTCTCTCTCTCTCTCTCTCTCTCTCTCTCTCTCTCCC
chrA1	5618730	TCTCTCTCTCTCTCTCTCTCTCTCTCTCTCTCTCTCTCTCCC	T	PASS	intron_variant	MODIFIER	ATP8A2	ATP8A2	transcript	XM_045043129.1	protein_coding	30	c.2969-2377_2969-2337delCTCTCTCTCTCTCTCTCTCTCTCTCTCTCTCTCTCTCTCCC
chrA1	5618730	TCTCTCTCTCTCTCTCTCTCTCTCTCTCTCTCTCTCTCTCCC	T	PASS	intron_variant	MODIFIER	ATP8A2	ATP8A2	transcript	XR_006588849.1	pseudogene	30	n.3014-2377_3014-2337delCTCTCTCTCTCTCTCTCTCTCTCTCTCTCTCTCTCTCTCCC
chrA1	5618730	TCTCTCTCTCTCTCTCTCTCTCTCTCTCTCTCTCTCTCTCCC	T	PASS	intron_variant	MODIFIER	ATP8A2	ATP8A2	transcript	XM_045043251.1	protein_coding	30	c.2885-2377_2885-2337delCTCTCTCTCTCTCTCTCTCTCTCTCTCTCTCTCTCTCTCCC
chrA1	5618730	TCTCTCTCTCTCTCTCTCTCTCTCTCTCTCTCTCTCTCTCCC	T	PASS	intron_variant	MODIFIER	ATP8A2	ATP8A2	transcript	XM_045043308.1	protein_coding	30	c.2837-2377_2837-2337delCTCTCTCTCTCTCTCTCTCTCTCTCTCTCTCTCTCTCTCCC
chrA1	5618730	TCTCTCTCTCTCTCTCTCTCTCTCTCTCTCTCTCTCTCTCCC	T	PASS	intron_variant	MODIFIER	ATP8A2	ATP8A2	transcript	XM_019820968.3	protein_coding	30	c.2837-2377_2837-2337delCTCTCTCTCTCTCTCTCTCTCTCTCTCTCTCTCTCTCTCCC
chrA1	5629769	G	T	PASS	intron_variant	MODIFIER	ATP8A2	ATP8A2	transcript	XM_045043082.1	protein_coding	33	c.3195+6625G>T
chrA1	5629769	G	T	PASS	intron_variant	MODIFIER	ATP8A2	ATP8A2	transcript	XM_006927173.5	protein_coding	33	c.3063+6625G>T
chrA1	5629769	G	T	PASS	intron_variant	MODIFIER	ATP8A2	ATP8A2	transcript	XM_023250034.2	protein_coding	33	c.3183+6625G>T
chrA1	5629769	G	T	PASS	intron_variant	MODIFIER	ATP8A2	ATP8A2	transcript	XM_019820599.3	protein_coding	33	c.3147+6625G>T
chrA1	5629769	G	T	PASS	intron_variant	MODIFIER	ATP8A2	ATP8A2	transcript	XM_045043107.1	protein_coding	33	c.3195+6625G>T
chrA1	5629769	G	T	PASS	intron_variant	MODIFIER	ATP8A2	ATP8A2	transcript	XM_045043172.1	protein_coding	33	c.3195+6625G>T
chrA1	5629769	G	T	PASS	intron_variant	MODIFIER	ATP8A2	ATP8A2	transcript	XM_045043129.1	protein_coding	33	c.3195+6625G>T
chrA1	5629769	G	T	PASS	intron_variant	MODIFIER	ATP8A2	ATP8A2	transcript	XR_006588849.1	pseudogene	33	n.3240+6625G>T
chrA1	5629769	G	T	PASS	intron_variant	MODIFIER	ATP8A2	ATP8A2	transcript	XM_045043251.1	protein_coding	33	c.3111+6625G>T
chrA1	5629769	G	T	PASS	intron_variant	MODIFIER	ATP8A2	ATP8A2	transcript	XM_045043308.1	protein_coding	33	c.3063+6625G>T
chrA1	5629769	G	T	PASS	intron_variant	MODIFIER	ATP8A2	ATP8A2	transcript	XM_019820968.3	protein_coding	33	c.3063+6625G>T
chrA1	5630939	G	A	PASS	intron_variant	MODIFIER	ATP8A2	ATP8A2	transcript	XM_045043082.1	protein_coding	33	c.3195+7795G>A
chrA1	5630939	G	A	PASS	intron_variant	MODIFIER	ATP8A2	ATP8A2	transcript	XM_006927173.5	protein_coding	33	c.3063+7795G>A
chrA1	5630939	G	A	PASS	intron_variant	MODIFIER	ATP8A2	ATP8A2	transcript	XM_023250034.2	protein_coding	33	c.3183+7795G>A
chrA1	5630939	G	A	PASS	intron_variant	MODIFIER	ATP8A2	ATP8A2	transcript	XM_019820599.3	protein_coding	33	c.3147+7795G>A
chrA1	5630939	G	A	PASS	intron_variant	MODIFIER	ATP8A2	ATP8A2	transcript	XM_045043107.1	protein_coding	33	c.3195+7795G>A
chrA1	5630939	G	A	PASS	intron_variant	MODIFIER	ATP8A2	ATP8A2	transcript	XM_045043172.1	protein_coding	33	c.3195+7795G>A
chrA1	5630939	G	A	PASS	intron_variant	MODIFIER	ATP8A2	ATP8A2	transcript	XM_045043129.1	protein_coding	33	c.3195+7795G>A
chrA1	5630939	G	A	PASS	intron_variant	MODIFIER	ATP8A2	ATP8A2	transcript	XR_006588849.1	pseudogene	33	n.3240+7795G>A
chrA1	5630939	G	A	PASS	intron_variant	MODIFIER	ATP8A2	ATP8A2	transcript	XM_045043251.1	protein_coding	33	c.3111+7795G>A
chrA1	5630939	G	A	PASS	intron_variant	MODIFIER	ATP8A2	ATP8A2	transcript	XM_045043308.1	protein_coding	33	c.3063+7795G>A
chrA1	5630939	G	A	PASS	intron_variant	MODIFIER	ATP8A2	ATP8A2	transcript	XM_019820968.3	protein_coding	33	c.3063+7795G>A
chrA1	5630973	C	T	PASS	intron_variant	MODIFIER	ATP8A2	ATP8A2	transcript	XM_045043082.1	protein_coding	33	c.3195+7829C>T
chrA1	5630973	C	T	PASS	intron_variant	MODIFIER	ATP8A2	ATP8A2	transcript	XM_006927173.5	protein_coding	33	c.3063+7829C>T
chrA1	5630973	C	T	PASS	intron_variant	MODIFIER	ATP8A2	ATP8A2	transcript	XM_023250034.2	protein_coding	33	c.3183+7829C>T
chrA1	5630973	C	T	PASS	intron_variant	MODIFIER	ATP8A2	ATP8A2	transcript	XM_019820599.3	protein_coding	33	c.3147+7829C>T
chrA1	5630973	C	T	PASS	intron_variant	MODIFIER	ATP8A2	ATP8A2	transcript	XM_045043107.1	protein_coding	33	c.3195+7829C>T
chrA1	5630973	C	T	PASS	intron_variant	MODIFIER	ATP8A2	ATP8A2	transcript	XM_045043172.1	protein_coding	33	c.3195+7829C>T
chrA1	5630973	C	T	PASS	intron_variant	MODIFIER	ATP8A2	ATP8A2	transcript	XM_045043129.1	protein_coding	33	c.3195+7829C>T
chrA1	5630973	C	T	PASS	intron_variant	MODIFIER	ATP8A2	ATP8A2	transcript	XR_006588849.1	pseudogene	33	n.3240+7829C>T
chrA1	5630973	C	T	PASS	intron_variant	MODIFIER	ATP8A2	ATP8A2	transcript	XM_045043251.1	protein_coding	33	c.3111+7829C>T
chrA1	5630973	C	T	PASS	intron_variant	MODIFIER	ATP8A2	ATP8A2	transcript	XM_045043308.1	protein_coding	33	c.3063+7829C>T
chrA1	5630973	C	T	PASS	intron_variant	MODIFIER	ATP8A2	ATP8A2	transcript	XM_019820968.3	protein_coding	33	c.3063+7829C>T
chrA1	5630997	C	T	PASS	intron_variant	MODIFIER	ATP8A2	ATP8A2	transcript	XM_045043082.1	protein_coding	33	c.3195+7853C>T
chrA1	5630997	C	T	PASS	intron_variant	MODIFIER	ATP8A2	ATP8A2	transcript	XM_006927173.5	protein_coding	33	c.3063+7853C>T
chrA1	5630997	C	T	PASS	intron_variant	MODIFIER	ATP8A2	ATP8A2	transcript	XM_023250034.2	protein_coding	33	c.3183+7853C>T
chrA1	5630997	C	T	PASS	intron_variant	MODIFIER	ATP8A2	ATP8A2	transcript	XM_019820599.3	protein_coding	33	c.3147+7853C>T
chrA1	5630997	C	T	PASS	intron_variant	MODIFIER	ATP8A2	ATP8A2	transcript	XM_045043107.1	protein_coding	33	c.3195+7853C>T
chrA1	5630997	C	T	PASS	intron_variant	MODIFIER	ATP8A2	ATP8A2	transcript	XM_045043172.1	protein_coding	33	c.3195+7853C>T
chrA1	5630997	C	T	PASS	intron_variant	MODIFIER	ATP8A2	ATP8A2	transcript	XM_045043129.1	protein_coding	33	c.3195+7853C>T
chrA1	5630997	C	T	PASS	intron_variant	MODIFIER	ATP8A2	ATP8A2	transcript	XR_006588849.1	pseudogene	33	n.3240+7853C>T
chrA1	5630997	C	T	PASS	intron_variant	MODIFIER	ATP8A2	ATP8A2	transcript	XM_045043251.1	protein_coding	33	c.3111+7853C>T
chrA1	5630997	C	T	PASS	intron_variant	MODIFIER	ATP8A2	ATP8A2	transcript	XM_045043308.1	protein_coding	33	c.3063+7853C>T
chrA1	5630997	C	T	PASS	intron_variant	MODIFIER	ATP8A2	ATP8A2	transcript	XM_019820968.3	protein_coding	33	c.3063+7853C>T
chrA1	5631234	A	G	PASS	intron_variant	MODIFIER	ATP8A2	ATP8A2	transcript	XM_045043082.1	protein_coding	33	c.3195+8090A>G
chrA1	5631234	A	G	PASS	intron_variant	MODIFIER	ATP8A2	ATP8A2	transcript	XM_006927173.5	protein_coding	33	c.3063+8090A>G
chrA1	5631234	A	G	PASS	intron_variant	MODIFIER	ATP8A2	ATP8A2	transcript	XM_023250034.2	protein_coding	33	c.3183+8090A>G
chrA1	5631234	A	G	PASS	intron_variant	MODIFIER	ATP8A2	ATP8A2	transcript	XM_019820599.3	protein_coding	33	c.3147+8090A>G
chrA1	5631234	A	G	PASS	intron_variant	MODIFIER	ATP8A2	ATP8A2	transcript	XM_045043107.1	protein_coding	33	c.3195+8090A>G
chrA1	5631234	A	G	PASS	intron_variant	MODIFIER	ATP8A2	ATP8A2	transcript	XM_045043172.1	protein_coding	33	c.3195+8090A>G
chrA1	5631234	A	G	PASS	intron_variant	MODIFIER	ATP8A2	ATP8A2	transcript	XM_045043129.1	protein_coding	33	c.3195+8090A>G
chrA1	5631234	A	G	PASS	intron_variant	MODIFIER	ATP8A2	ATP8A2	transcript	XR_006588849.1	pseudogene	33	n.3240+8090A>G
chrA1	5631234	A	G	PASS	intron_variant	MODIFIER	ATP8A2	ATP8A2	transcript	XM_045043251.1	protein_coding	33	c.3111+8090A>G
chrA1	5631234	A	G	PASS	intron_variant	MODIFIER	ATP8A2	ATP8A2	transcript	XM_045043308.1	protein_coding	33	c.3063+8090A>G
chrA1	5631234	A	G	PASS	intron_variant	MODIFIER	ATP8A2	ATP8A2	transcript	XM_019820968.3	protein_coding	33	c.3063+8090A>G
chrA1	5632085	G	A	PASS	intron_variant	MODIFIER	ATP8A2	ATP8A2	transcript	XM_045043082.1	protein_coding	33	c.3195+8941G>A
chrA1	5632085	G	A	PASS	intron_variant	MODIFIER	ATP8A2	ATP8A2	transcript	XM_006927173.5	protein_coding	33	c.3063+8941G>A
chrA1	5632085	G	A	PASS	intron_variant	MODIFIER	ATP8A2	ATP8A2	transcript	XM_023250034.2	protein_coding	33	c.3183+8941G>A
chrA1	5632085	G	A	PASS	intron_variant	MODIFIER	ATP8A2	ATP8A2	transcript	XM_019820599.3	protein_coding	33	c.3147+8941G>A
chrA1	5632085	G	A	PASS	intron_variant	MODIFIER	ATP8A2	ATP8A2	transcript	XM_045043107.1	protein_coding	33	c.3195+8941G>A
chrA1	5632085	G	A	PASS	intron_variant	MODIFIER	ATP8A2	ATP8A2	transcript	XM_045043172.1	protein_coding	33	c.3195+8941G>A
chrA1	5632085	G	A	PASS	intron_variant	MODIFIER	ATP8A2	ATP8A2	transcript	XM_045043129.1	protein_coding	33	c.3195+8941G>A
chrA1	5632085	G	A	PASS	intron_variant	MODIFIER	ATP8A2	ATP8A2	transcript	XR_006588849.1	pseudogene	33	n.3240+8941G>A
chrA1	5632085	G	A	PASS	intron_variant	MODIFIER	ATP8A2	ATP8A2	transcript	XM_045043251.1	protein_coding	33	c.3111+8941G>A
chrA1	5632085	G	A	PASS	intron_variant	MODIFIER	ATP8A2	ATP8A2	transcript	XM_045043308.1	protein_coding	33	c.3063+8941G>A
chrA1	5632085	G	A	PASS	intron_variant	MODIFIER	ATP8A2	ATP8A2	transcript	XM_019820968.3	protein_coding	33	c.3063+8941G>A
chrA1	5659090	C	T	PASS	downstream_gene_variant	MODIFIER	LOC111559455	LOC111559455	transcript	XR_006589073.1	pseudogene	-1	n.*4872G>A
chrA1	5659090	C	T	PASS	intron_variant	MODIFIER	ATP8A2	ATP8A2	transcript	XM_045043082.1	protein_coding	33	c.3195+35946C>T
chrA1	5659090	C	T	PASS	intron_variant	MODIFIER	ATP8A2	ATP8A2	transcript	XM_006927173.5	protein_coding	33	c.3063+35946C>T
chrA1	5659090	C	T	PASS	intron_variant	MODIFIER	ATP8A2	ATP8A2	transcript	XM_023250034.2	protein_coding	33	c.3183+35946C>T
chrA1	5659090	C	T	PASS	intron_variant	MODIFIER	ATP8A2	ATP8A2	transcript	XM_019820599.3	protein_coding	33	c.3147+35946C>T
chrA1	5659090	C	T	PASS	intron_variant	MODIFIER	ATP8A2	ATP8A2	transcript	XM_045043107.1	protein_coding	33	c.3195+35946C>T
chrA1	5659090	C	T	PASS	intron_variant	MODIFIER	ATP8A2	ATP8A2	transcript	XM_045043172.1	protein_coding	33	c.3195+35946C>T
chrA1	5659090	C	T	PASS	intron_variant	MODIFIER	ATP8A2	ATP8A2	transcript	XM_045043129.1	protein_coding	33	c.3195+35946C>T
chrA1	5659090	C	T	PASS	intron_variant	MODIFIER	ATP8A2	ATP8A2	transcript	XR_006588849.1	pseudogene	33	n.3240+35946C>T
chrA1	5659090	C	T	PASS	intron_variant	MODIFIER	ATP8A2	ATP8A2	transcript	XM_045043251.1	protein_coding	33	c.3111+35946C>T
chrA1	5659090	C	T	PASS	intron_variant	MODIFIER	ATP8A2	ATP8A2	transcript	XM_045043308.1	protein_coding	33	c.3063+35946C>T
chrA1	5659090	C	T	PASS	intron_variant	MODIFIER	ATP8A2	ATP8A2	transcript	XM_019820968.3	protein_coding	33	c.3063+35946C>T
chrA1	5995922	G	T	PASS	intron_variant	MODIFIER	LOC101096779	LOC101096779	transcript	XM_019821051.3	protein_coding	11	c.934+720C>A
chrA1	5995922	G	T	PASS	intron_variant	MODIFIER	LOC101096779	LOC101096779	transcript	XM_023250092.2	protein_coding	9	c.682+720C>A
chrA1	5995922	G	T	PASS	intron_variant	MODIFIER	LOC101096779	LOC101096779	transcript	XM_023250074.2	protein_coding	11	c.934+720C>A
chrA1	5995922	G	T	PASS	intron_variant	MODIFIER	LOC101096779	LOC101096779	transcript	XM_023250077.2	protein_coding	11	c.934+720C>A
chrA1	5995922	G	T	PASS	intron_variant	MODIFIER	LOC101096779	LOC101096779	transcript	XM_045043712.1	protein_coding	13	c.934+720C>A
chrA1	5995922	G	T	PASS	intron_variant	MODIFIER	LOC101096779	LOC101096779	transcript	XM_045043743.1	protein_coding	12	c.934+720C>A
chrA1	5995922	G	T	PASS	intron_variant	MODIFIER	LOC101096779	LOC101096779	transcript	XM_045044076.1	protein_coding	11	c.682+720C>A
chrA1	5995922	G	T	PASS	intron_variant	MODIFIER	LOC101096779	LOC101096779	transcript	XM_045043925.1	protein_coding	11	c.934+720C>A
chrA1	5995922	G	T	PASS	intron_variant	MODIFIER	LOC101096779	LOC101096779	transcript	XM_023250096.2	protein_coding	6	c.574+720C>A
chrA1	5995922	G	T	PASS	intron_variant	MODIFIER	LOC101096779	LOC101096779	transcript	XM_045043852.1	protein_coding	13	c.934+720C>A
chrA1	5995922	G	T	PASS	intron_variant	MODIFIER	LOC101096779	LOC101096779	transcript	XM_045043891.1	protein_coding	12	c.934+720C>A
chrA1	5995922	G	T	PASS	intron_variant	MODIFIER	LOC101096779	LOC101096779	transcript	XM_045043970.1	protein_coding	11	c.934+720C>A
chrA1	5995922	G	T	PASS	intron_variant	MODIFIER	LOC101096779	LOC101096779	transcript	XM_023250089.2	protein_coding	11	c.934+720C>A
chrA1	5995922	G	T	PASS	intron_variant	MODIFIER	LOC101096779	LOC101096779	transcript	XM_045043975.1	protein_coding	11	c.934+720C>A
chrA1	5995922	G	T	PASS	intron_variant	MODIFIER	LOC101096779	LOC101096779	transcript	XM_045044103.1	protein_coding	11	c.934+720C>A
chrA1	5995922	G	T	PASS	intron_variant	MODIFIER	LOC101096779	LOC101096779	transcript	XR_006589310.1	pseudogene	11	n.1211+720C>A
chrA1	5995922	G	T	PASS	intron_variant	MODIFIER	LOC101096779	LOC101096779	transcript	XM_045044198.1	protein_coding	11	c.934+720C>A
chrA1	5995922	G	T	PASS	intron_variant	MODIFIER	LOC101096779	LOC101096779	transcript	XR_006589332.1	pseudogene	11	n.1210+720C>A
chrA1	6100273	G	C	PASS	5_prime_UTR_variant	MODIFIER	RNF6	RNF6	transcript	XM_011280889.4	protein_coding	1	c.-393C>G
chrA1	6100273	G	C	PASS	upstream_gene_variant	MODIFIER	RNF6	RNF6	transcript	XM_003980263.6	protein_coding	-1	c.-770C>G
chrA1	6100273	G	C	PASS	upstream_gene_variant	MODIFIER	RNF6	RNF6	transcript	XM_045044430.1	protein_coding	-1	c.-770C>G
chrA1	6100273	G	C	PASS	upstream_gene_variant	MODIFIER	RNF6	RNF6	transcript	XM_045044467.1	protein_coding	-1	c.-770C>G
chrA1	6100273	G	C	PASS	upstream_gene_variant	MODIFIER	RNF6	RNF6	transcript	XR_006589471.1	pseudogene	-1	n.-515C>G
chrA1	6100273	G	C	PASS	upstream_gene_variant	MODIFIER	RNF6	RNF6	transcript	XM_019821526.3	protein_coding	-1	c.-599C>G
chrA1	6100273	G	C	PASS	upstream_gene_variant	MODIFIER	RNF6	RNF6	transcript	XM_011280919.4	protein_coding	-1	c.-610C>G
chrA1	6151066	GGAGA	G	PASS	intron_variant	MODIFIER	CDK8	CDK8	transcript	XM_003980264.6	protein_coding	1	c.129-26260_129-26257delGAGA
chrA1	6151066	GGAGA	G	PASS	intron_variant	MODIFIER	LOC109495641	LOC109495641	transcript	XR_002740421.2	pseudogene	1	n.255-2940_255-2937delTCTC
chrA1	6151066	GGAGA	G	PASS	intron_variant	MODIFIER	CDK8	CDK8	transcript	XM_045044570.1	protein_coding	1	c.129-26260_129-26257delGAGA
chrA1	6151066	GGAGA	G	PASS	intron_variant	MODIFIER	CDK8	CDK8	transcript	XM_045044624.1	protein_coding	1	c.129-26260_129-26257delGAGA
chrA1	6151066	GGAGA	G	PASS	intron_variant	MODIFIER	CDK8	CDK8	transcript	XM_045044653.1	protein_coding	1	c.129-26260_129-26257delGAGA
chrA1	6151066	GGAGA	G	PASS	intron_variant	MODIFIER	CDK8	CDK8	transcript	XR_006589566.1	pseudogene	1	n.823-26260_823-26257delGAGA
chrA1	6151066	GGAGA	G	PASS	intron_variant	MODIFIER	CDK8	CDK8	transcript	XM_019821740.3	protein_coding	1	c.129-26260_129-26257delGAGA
chrA1	6151066	GGAGA	G	PASS	intron_variant	MODIFIER	CDK8	CDK8	transcript	XM_006927174.5	protein_coding	1	c.129-26260_129-26257delGAGA
chrA1	6299060	G	A	PASS	intergenic_region	MODIFIER	LOC123381975-WASF3	LOC123381975-WASF3	intergenic_region	LOC123381975-WASF3		-1	n.6299060G>A
chrA1	6299497	G	A	PASS	intergenic_region	MODIFIER	LOC123381975-WASF3	LOC123381975-WASF3	intergenic_region	LOC123381975-WASF3		-1	n.6299497G>A
chrA1	6299959	C	T	PASS	intergenic_region	MODIFIER	LOC123381975-WASF3	LOC123381975-WASF3	intergenic_region	LOC123381975-WASF3		-1	n.6299959C>T
chrA1	6300264	G	A	PASS	intergenic_region	MODIFIER	LOC123381975-WASF3	LOC123381975-WASF3	intergenic_region	LOC123381975-WASF3		-1	n.6300264G>A
chrA1	6301247	C	T	PASS	intergenic_region	MODIFIER	LOC123381975-WASF3	LOC123381975-WASF3	intergenic_region	LOC123381975-WASF3		-1	n.6301247C>T
chrA1	6302415	CAG	C	PASS	intergenic_region	MODIFIER	LOC123381975-WASF3	LOC123381975-WASF3	intergenic_region	LOC123381975-WASF3		-1	n.6302416_6302417delAG
chrA1	6312123	C	T	PASS	intergenic_region	MODIFIER	LOC123381975-WASF3	LOC123381975-WASF3	intergenic_region	LOC123381975-WASF3		-1	n.6312123C>T
chrA1	6491593	T	TCAG	PASS	downstream_gene_variant	MODIFIER	WASF3	WASF3	transcript	XM_006927176.5	protein_coding	-1	c.*7810_*7811insCAG
chrA1	6491593	T	TCAG	PASS	downstream_gene_variant	MODIFIER	WASF3	WASF3	transcript	XM_023250199.2	protein_coding	-1	c.*7810_*7811insCAG
chrA1	6491593	T	TCAG	PASS	downstream_gene_variant	MODIFIER	WASF3	WASF3	transcript	XM_023250152.2	protein_coding	-1	c.*7810_*7811insCAG
chrA1	6491593	T	TCAG	PASS	downstream_gene_variant	MODIFIER	WASF3	WASF3	transcript	XM_023250184.2	protein_coding	-1	c.*7810_*7811insCAG
chrA1	6491593	T	TCAG	PASS	downstream_gene_variant	MODIFIER	WASF3	WASF3	transcript	XM_019822289.3	protein_coding	-1	c.*7810_*7811insCAG
chrA1	6491593	T	TCAG	PASS	downstream_gene_variant	MODIFIER	WASF3	WASF3	transcript	XM_019822445.3	protein_coding	-1	c.*7810_*7811insCAG
chrA1	6491593	T	TCAG	PASS	downstream_gene_variant	MODIFIER	WASF3	WASF3	transcript	XM_019822250.3	protein_coding	-1	c.*7810_*7811insCAG
chrA1	6491593	T	TCAG	PASS	downstream_gene_variant	MODIFIER	WASF3	WASF3	transcript	XM_019822353.3	protein_coding	-1	c.*7810_*7811insCAG
chrA1	6491593	T	TCAG	PASS	downstream_gene_variant	MODIFIER	WASF3	WASF3	transcript	XM_019822405.3	protein_coding	-1	c.*7810_*7811insCAG
chrA1	6491593	T	TCAG	PASS	downstream_gene_variant	MODIFIER	WASF3	WASF3	transcript	XM_019822210.3	protein_coding	-1	c.*7810_*7811insCAG
chrA1	6491593	T	TCAG	PASS	downstream_gene_variant	MODIFIER	WASF3	WASF3	transcript	XM_019822322.3	protein_coding	-1	c.*7810_*7811insCAG
chrA1	6491593	T	TCAG	PASS	downstream_gene_variant	MODIFIER	WASF3	WASF3	transcript	XM_045045096.1	protein_coding	-1	c.*7810_*7811insCAG
chrA1	6491593	T	TCAG	PASS	downstream_gene_variant	MODIFIER	WASF3	WASF3	transcript	XM_045045140.1	protein_coding	-1	c.*7810_*7811insCAG
chrA1	6491593	T	TCAG	PASS	intergenic_region	MODIFIER	WASF3-LOC123382387	WASF3-LOC123382387	intergenic_region	WASF3-LOC123382387		-1	n.6491593_6491594insCAG
chrA1	6493931	GC	G	PASS	intergenic_region	MODIFIER	WASF3-LOC123382387	WASF3-LOC123382387	intergenic_region	WASF3-LOC123382387		-1	n.6493932delC
chrA1	6494255	C	T	PASS	intergenic_region	MODIFIER	WASF3-LOC123382387	WASF3-LOC123382387	intergenic_region	WASF3-LOC123382387		-1	n.6494255C>T
chrA1	6495025	CAGAT	C	PASS	intergenic_region	MODIFIER	WASF3-LOC123382387	WASF3-LOC123382387	intergenic_region	WASF3-LOC123382387		-1	n.6495026_6495029delAGAT
chrA1	6495764	G	GT	PASS	intergenic_region	MODIFIER	WASF3-LOC123382387	WASF3-LOC123382387	intergenic_region	WASF3-LOC123382387		-1	n.6495764_6495765insT
chrA1	6496405	T	C	PASS	intergenic_region	MODIFIER	WASF3-LOC123382387	WASF3-LOC123382387	intergenic_region	WASF3-LOC123382387		-1	n.6496405T>C
chrA1	6496965	C	G	PASS	intergenic_region	MODIFIER	WASF3-LOC123382387	WASF3-LOC123382387	intergenic_region	WASF3-LOC123382387		-1	n.6496965C>G
chrA1	6498656	C	G	PASS	intergenic_region	MODIFIER	WASF3-LOC123382387	WASF3-LOC123382387	intergenic_region	WASF3-LOC123382387		-1	n.6498656C>G
chrA1	6499542	G	T	PASS	intergenic_region	MODIFIER	WASF3-LOC123382387	WASF3-LOC123382387	intergenic_region	WASF3-LOC123382387		-1	n.6499542G>T
chrA1	6499732	G	A	PASS	intergenic_region	MODIFIER	WASF3-LOC123382387	WASF3-LOC123382387	intergenic_region	WASF3-LOC123382387		-1	n.6499732G>A
chrA1	6509614	C	G	PASS	intergenic_region	MODIFIER	WASF3-LOC123382387	WASF3-LOC123382387	intergenic_region	WASF3-LOC123382387		-1	n.6509614C>G
chrA1	6512366	G	GA	PASS	intergenic_region	MODIFIER	WASF3-LOC123382387	WASF3-LOC123382387	intergenic_region	WASF3-LOC123382387		-1	n.6512366_6512367insA
chrA1	6560781	C	T	PASS	intergenic_region	MODIFIER	GPR12-LOC101097035	GPR12-LOC101097035	intergenic_region	GPR12-LOC101097035		-1	n.6560781C>T
chrA1	6589144	ATGTATAAGATATTGACTCCACGGGGGCGCCTG	A	PASS	intergenic_region	MODIFIER	GPR12-LOC101097035	GPR12-LOC101097035	intergenic_region	GPR12-LOC101097035		-1	n.6589145_6589176delTGTATAAGATATTGACTCCACGGGGGCGCCTG
chrA1	6589180	GGC	G	PASS	intergenic_region	MODIFIER	GPR12-LOC101097035	GPR12-LOC101097035	intergenic_region	GPR12-LOC101097035		-1	n.6589181_6589182delGC
chrA1	6589183	TCAGTCGGTTGAGCGTCCGACTTCAGCCCGGGTCACGATCTCGCGGTCCGCGAGTTCCAGCCCCGCGTCGGGCTCTGGGCTGATGGCTCGGAGCCTGGAGCCTGCTTCCGATTCTGTGTCTCCCTCTCTCTCTGCCCCTCCCCCGTTCATGCTCTGTCTCTCTCTGTCTCAAAAATAAATAAACGTAAAAAAAAAAA	T	PASS	intergenic_region	MODIFIER	GPR12-LOC101097035	GPR12-LOC101097035	intergenic_region	GPR12-LOC101097035		-1	n.6589184_6589379del
chrA1	6695729	C	A	PASS	intergenic_region	MODIFIER	LOC101097035-LOC123382102	LOC101097035-LOC123382102	intergenic_region	LOC101097035-LOC123382102		-1	n.6695729C>A
chrA1	6709474	G	A	PASS	intergenic_region	MODIFIER	LOC101097035-LOC123382102	LOC101097035-LOC123382102	intergenic_region	LOC101097035-LOC123382102		-1	n.6709474G>A
chrA1	6798133	G	A	PASS	intergenic_region	MODIFIER	LOC123382099-USP12	LOC123382099-USP12	intergenic_region	LOC123382099-USP12		-1	n.6798133G>A
chrA1	6880332	TA	T	PASS	intron_variant	MODIFIER	USP12	USP12	transcript	XM_023250229.2	protein_coding	1	c.49-20041delT
chrA1	6880332	TA	T	PASS	intron_variant	MODIFIER	USP12	USP12	transcript	XM_045045340.1	protein_coding	1	c.49-20041delT
chrA1	6932250	G	A	PASS	downstream_gene_variant	MODIFIER	LOC111559476	LOC111559476	transcript	XM_045045416.1	protein_coding	-1	c.*4997G>A
chrA1	6932250	G	A	PASS	intron_variant	MODIFIER	LOC102901461	LOC102901461	transcript	XR_006590212.1	pseudogene	7	n.2325-3713C>T
chrA1	6999225	G	T	PASS	intergenic_region	MODIFIER	RPL21-LOC123382207	RPL21-LOC123382207	intergenic_region	RPL21-LOC123382207		-1	n.6999225G>T
chrA1	7073607	G	A	PASS	intergenic_region	MODIFIER	LOC123382207-LOC123382227	LOC123382207-LOC123382227	intergenic_region	LOC123382207-LOC123382227		-1	n.7073607G>A
chrA1	7081704	G	A	PASS	intron_variant	MODIFIER	LOC123382227	LOC123382227	transcript	XR_006590281.1	pseudogene	1	n.102-143G>A
chrA1	7086803	ATATATATATATATATACATATATATATG	A	PASS	upstream_gene_variant	MODIFIER	GTF3A	GTF3A	transcript	XM_011282105.3	protein_coding	-1	c.-4025_-3998delTATATATATATATATACATATATATATG
chrA1	7086803	ATATATATATATATATACATATATATATG	A	PASS	downstream_gene_variant	MODIFIER	LOC123382227	LOC123382227	transcript	XR_006590281.1	pseudogene	-1	n.*2665_*2692delTATATATATATATATACATATATATATG
chrA1	7086803	ATATATATATATATATACATATATATATG	A	PASS	intergenic_region	MODIFIER	LOC123382227-GTF3A	LOC123382227-GTF3A	intergenic_region	LOC123382227-GTF3A		-1	n.7086804_7086831delTATATATATATATATACATATATATATG
chrA1	7147206	C	T	PASS	upstream_gene_variant	MODIFIER	LOC123382282	LOC123382282	transcript	XR_006590433.1	pseudogene	-1	n.-1020C>T
chrA1	7147206	C	T	PASS	intergenic_region	MODIFIER	LOC109496316-LOC123382282	LOC109496316-LOC123382282	intergenic_region	LOC109496316-LOC123382282		-1	n.7147206C>T
chrA1	7257738	TA	T	PASS	intron_variant	MODIFIER	LNX2	LNX2	transcript	XM_003980269.6	protein_coding	1	c.-81-13973delT
chrA1	7257738	TA	T	PASS	intron_variant	MODIFIER	LNX2	LNX2	transcript	XM_045046319.1	protein_coding	1	c.-81-13973delT
chrA1	7257738	TA	T	PASS	intron_variant	MODIFIER	LNX2	LNX2	transcript	XM_023250306.2	protein_coding	1	c.-81-13973delT
chrA1	7257738	TA	T	PASS	intron_variant	MODIFIER	LNX2	LNX2	transcript	XM_023250304.2	protein_coding	1	c.-81-13973delT
chrA1	7257738	TA	T	PASS	intron_variant	MODIFIER	LNX2	LNX2	transcript	XM_023250309.2	protein_coding	1	c.-81-13973delT
chrA1	7267344	T	C	PASS	intron_variant	MODIFIER	LNX2	LNX2	transcript	XM_003980269.6	protein_coding	1	c.-82+21510A>G
chrA1	7267344	T	C	PASS	intron_variant	MODIFIER	LNX2	LNX2	transcript	XM_045046319.1	protein_coding	1	c.-82+13776A>G
chrA1	7267344	T	C	PASS	intron_variant	MODIFIER	LNX2	LNX2	transcript	XM_023250306.2	protein_coding	1	c.-82+19886A>G
chrA1	7267344	T	C	PASS	intron_variant	MODIFIER	LNX2	LNX2	transcript	XM_023250304.2	protein_coding	1	c.-82+20234A>G
chrA1	7267344	T	C	PASS	intron_variant	MODIFIER	LNX2	LNX2	transcript	XM_023250309.2	protein_coding	1	c.-82+20234A>G
chrA1	7300396	A	T	PASS	intron_variant	MODIFIER	LOC111559488	LOC111559488	transcript	XM_023250315.2	protein_coding	1	c.26+11134A>T
chrA1	7300733	G	A	PASS	intron_variant	MODIFIER	LOC111559488	LOC111559488	transcript	XM_023250315.2	protein_coding	1	c.26+11471G>A
chrA1	7305159	G	A	PASS	intron_variant	MODIFIER	LOC111559488	LOC111559488	transcript	XM_023250315.2	protein_coding	1	c.27-12142G>A
chrA1	7305523	G	A	PASS	intron_variant	MODIFIER	LOC111559488	LOC111559488	transcript	XM_023250315.2	protein_coding	1	c.27-11778G>A
chrA1	7305830	A	C	PASS	intron_variant	MODIFIER	LOC111559488	LOC111559488	transcript	XM_023250315.2	protein_coding	1	c.27-11471A>C
chrA1	7306039	C	T	PASS	intron_variant	MODIFIER	LOC111559488	LOC111559488	transcript	XM_023250315.2	protein_coding	1	c.27-11262C>T
chrA1	7323224	G	A	PASS	intron_variant	MODIFIER	LOC111559488	LOC111559488	transcript	XM_023250315.2	protein_coding	2	c.101+5849G>A
chrA1	7372935	G	A	PASS	intron_variant	MODIFIER	LOC123382332	LOC123382332	transcript	XR_006590566.1	pseudogene	1	n.407-715G>A
chrA1	7508832	G	A	PASS	intergenic_region	MODIFIER	GSX1-TRNAQ-UUG	GSX1-TRNAQ-UUG	intergenic_region	GSX1-TRNAQ-UUG		-1	n.7508832G>A
chrA1	7657736	A	AG	PASS	intron_variant	MODIFIER	FLT3	FLT3	transcript	XM_023250335.2	protein_coding	9	c.1206-1404_1206-1403insC
chrA1	7657737	A	AGAGAC	PASS	intron_variant	MODIFIER	FLT3	FLT3	transcript	XM_023250335.2	protein_coding	9	c.1206-1405_1206-1404insGTCTC
chrA1	7849701	C	CA	PASS	intron_variant	MODIFIER	PAN3	PAN3	transcript	XM_023250322.2	protein_coding	7	c.1255-461_1255-460insA
chrA1	7849701	C	CA	PASS	intron_variant	MODIFIER	PAN3	PAN3	transcript	XM_023250324.2	protein_coding	7	c.1255-461_1255-460insA
chrA1	7849701	C	CA	PASS	intron_variant	MODIFIER	PAN3	PAN3	transcript	XM_023250326.2	protein_coding	7	c.1254+675_1254+676insA
chrA1	7849701	C	CA	PASS	intron_variant	MODIFIER	PAN3	PAN3	transcript	XM_023250332.2	protein_coding	6	c.1093-461_1093-460insA
chrA1	7849701	C	CA	PASS	intron_variant	MODIFIER	PAN3	PAN3	transcript	XM_023250333.2	protein_coding	6	c.1092+675_1092+676insA
chrA1	7963926	C	T	PASS	intron_variant	MODIFIER	FLT1	FLT1	transcript	XM_023250349.2	protein_coding	15	c.2116+1785G>A
chrA1	7963926	C	T	PASS	intron_variant	MODIFIER	FLT1	FLT1	transcript	XM_045047390.1	protein_coding	14	c.2098+1785G>A
chrA1	7963926	C	T	PASS	intron_variant	MODIFIER	FLT1	FLT1	transcript	XM_045047454.1	protein_coding	15	c.2116+1785G>A
chrA1	7963926	C	T	PASS	intron_variant	MODIFIER	FLT1	FLT1	transcript	XM_023250359.2	protein_coding	15	c.2117-214G>A
chrA1	8009796	C	T	PASS	intron_variant	MODIFIER	FLT1	FLT1	transcript	XM_023250349.2	protein_coding	9	c.1106+528G>A
chrA1	8009796	C	T	PASS	intron_variant	MODIFIER	FLT1	FLT1	transcript	XM_045047390.1	protein_coding	8	c.1088+528G>A
chrA1	8009796	C	T	PASS	intron_variant	MODIFIER	FLT1	FLT1	transcript	XM_045047454.1	protein_coding	9	c.1106+528G>A
chrA1	8009796	C	T	PASS	intron_variant	MODIFIER	FLT1	FLT1	transcript	XM_023250359.2	protein_coding	9	c.1106+528G>A
chrA1	8032836	C	T	PASS	intron_variant	MODIFIER	FLT1	FLT1	transcript	XM_023250349.2	protein_coding	4	c.388+9694G>A
chrA1	8032836	C	T	PASS	intron_variant	MODIFIER	FLT1	FLT1	transcript	XM_045047390.1	protein_coding	3	c.370+9694G>A
chrA1	8032836	C	T	PASS	intron_variant	MODIFIER	FLT1	FLT1	transcript	XM_045047454.1	protein_coding	4	c.388+9694G>A
chrA1	8032836	C	T	PASS	intron_variant	MODIFIER	FLT1	FLT1	transcript	XM_023250359.2	protein_coding	4	c.388+9694G>A
chrA1	8049617	T	TTAATAAAATAAATAAAATAAAATTAATAAAGTAAAATAAAATCTTAGGACTAAAGTAATCAATCAGGTAAGTTGAAGACACGGAATA	PASS	intron_variant	MODIFIER	FLT1	FLT1	transcript	XM_023250349.2	protein_coding	2	c.65-6362_65-6361insTATTCCGTGTCTTCAACTTACCTGATTGATTACTTTAGTCCTAAGATTTTATTTTACTTTATTAATTTTATTTTATTTATTTTATTA
chrA1	8049617	T	TTAATAAAATAAATAAAATAAAATTAATAAAGTAAAATAAAATCTTAGGACTAAAGTAATCAATCAGGTAAGTTGAAGACACGGAATA	PASS	intron_variant	MODIFIER	FLT1	FLT1	transcript	XM_045047390.1	protein_coding	1	c.47-6362_47-6361insTATTCCGTGTCTTCAACTTACCTGATTGATTACTTTAGTCCTAAGATTTTATTTTACTTTATTAATTTTATTTTATTTATTTTATTA
chrA1	8049617	T	TTAATAAAATAAATAAAATAAAATTAATAAAGTAAAATAAAATCTTAGGACTAAAGTAATCAATCAGGTAAGTTGAAGACACGGAATA	PASS	intron_variant	MODIFIER	FLT1	FLT1	transcript	XM_045047454.1	protein_coding	2	c.65-6362_65-6361insTATTCCGTGTCTTCAACTTACCTGATTGATTACTTTAGTCCTAAGATTTTATTTTACTTTATTAATTTTATTTTATTTATTTTATTA
chrA1	8049617	T	TTAATAAAATAAATAAAATAAAATTAATAAAGTAAAATAAAATCTTAGGACTAAAGTAATCAATCAGGTAAGTTGAAGACACGGAATA	PASS	intron_variant	MODIFIER	FLT1	FLT1	transcript	XM_023250359.2	protein_coding	2	c.65-6362_65-6361insTATTCCGTGTCTTCAACTTACCTGATTGATTACTTTAGTCCTAAGATTTTATTTTACTTTATTAATTTTATTTTATTTATTTTATTA
chrA1	8074988	G	A	PASS	upstream_gene_variant	MODIFIER	FLT1	FLT1	transcript	XM_023250349.2	protein_coding	-1	c.-4067C>T
chrA1	8074988	G	A	PASS	upstream_gene_variant	MODIFIER	FLT1	FLT1	transcript	XM_045047454.1	protein_coding	-1	c.-4067C>T
chrA1	8074988	G	A	PASS	upstream_gene_variant	MODIFIER	FLT1	FLT1	transcript	XM_023250359.2	protein_coding	-1	c.-4067C>T
chrA1	8074988	G	A	PASS	intergenic_region	MODIFIER	FLT1-LOC111559501	FLT1-LOC111559501	intergenic_region	FLT1-LOC111559501		-1	n.8074988G>A
chrA1	8080599	T	C	PASS	intergenic_region	MODIFIER	FLT1-LOC111559501	FLT1-LOC111559501	intergenic_region	FLT1-LOC111559501		-1	n.8080599T>C
chrA1	8086580	TAAAC	T	PASS	intergenic_region	MODIFIER	FLT1-LOC111559501	FLT1-LOC111559501	intergenic_region	FLT1-LOC111559501		-1	n.8086581_8086584delAAAC
chrA1	8118853	C	T	PASS	intron_variant	MODIFIER	LOC111559501	LOC111559501	transcript	XR_006591002.1	pseudogene	2	n.1544-3347C>T
chrA1	8122017	C	A	PASS	intron_variant	MODIFIER	LOC111559501	LOC111559501	transcript	XR_006591002.1	pseudogene	2	n.1544-183C>A
chrA1	8128571	G	C	PASS	downstream_gene_variant	MODIFIER	LOC111559501	LOC111559501	transcript	XR_006591002.1	pseudogene	-1	n.*1637G>C
chrA1	8128571	G	C	PASS	intergenic_region	MODIFIER	LOC111559501-POMP	LOC111559501-POMP	intergenic_region	LOC111559501-POMP		-1	n.8128571G>C
chrA1	8142327	C	A	PASS	intergenic_region	MODIFIER	LOC111559501-POMP	LOC111559501-POMP	intergenic_region	LOC111559501-POMP		-1	n.8142327C>A
chrA1	8142599	T	C	PASS	intergenic_region	MODIFIER	LOC111559501-POMP	LOC111559501-POMP	intergenic_region	LOC111559501-POMP		-1	n.8142599T>C
chrA1	8416316	C	T	PASS	intergenic_region	MODIFIER	LOC123382549-MTUS2	LOC123382549-MTUS2	intergenic_region	LOC123382549-MTUS2		-1	n.8416316C>T
chrA1	8665767	A	AAAAAC	PASS	intron_variant	MODIFIER	MTUS2	MTUS2	transcript	XM_045047752.1	protein_coding	4	c.2647+68328_2647+68329insAAAAC
chrA1	8665767	A	AAAAAC	PASS	intron_variant	MODIFIER	MTUS2	MTUS2	transcript	XM_045047789.1	protein_coding	4	c.2644+68328_2644+68329insAAAAC
chrA1	8692116	CTT	C	ReadPosRankSum-2	intron_variant	MODIFIER	MTUS2	MTUS2	transcript	XM_045047752.1	protein_coding	4	c.2648-48378_2648-48377delTT
chrA1	8692116	CTT	C	ReadPosRankSum-2	intron_variant	MODIFIER	MTUS2	MTUS2	transcript	XM_045047789.1	protein_coding	4	c.2645-48378_2645-48377delTT
chrA1	8780253	T	G	PASS	intron_variant	MODIFIER	MTUS2	MTUS2	transcript	XM_045047752.1	protein_coding	6	c.2909-543T>G
chrA1	8780253	T	G	PASS	intron_variant	MODIFIER	MTUS2	MTUS2	transcript	XM_045047789.1	protein_coding	6	c.2906-543T>G
chrA1	8819235	C	T	PASS	intron_variant	MODIFIER	MTUS2	MTUS2	transcript	XM_045047752.1	protein_coding	7	c.3121-37841C>T
chrA1	8819235	C	T	PASS	intron_variant	MODIFIER	MTUS2	MTUS2	transcript	XM_045047789.1	protein_coding	7	c.3118-37841C>T
chrA1	8905267	G	A	PASS	intron_variant	MODIFIER	MTUS2	MTUS2	transcript	XM_045047752.1	protein_coding	11	c.3583-625G>A
chrA1	8905267	G	A	PASS	intron_variant	MODIFIER	MTUS2	MTUS2	transcript	XM_045047789.1	protein_coding	11	c.3580-625G>A
chrA1	8905267	G	A	PASS	intron_variant	MODIFIER	MTUS2	MTUS2	transcript	XM_003980274.6	protein_coding	5	c.517-625G>A
chrA1	8957142	C	T	PASS	intron_variant	MODIFIER	SLC7A1	SLC7A1	transcript	XM_003980275.6	protein_coding	2	c.-15+4675G>A
chrA1	8957142	C	T	PASS	intron_variant	MODIFIER	SLC7A1	SLC7A1	transcript	XM_023250398.2	protein_coding	2	c.-15+4675G>A
chrA1	8957142	C	T	PASS	intron_variant	MODIFIER	SLC7A1	SLC7A1	transcript	XM_045047977.1	protein_coding	2	c.-15+4675G>A
chrA1	8971494	G	A	PASS	intron_variant	MODIFIER	SLC7A1	SLC7A1	transcript	XM_003980275.6	protein_coding	1	c.-114-9578C>T
chrA1	8971494	G	A	PASS	intron_variant	MODIFIER	SLC7A1	SLC7A1	transcript	XM_023250398.2	protein_coding	1	c.-114-9578C>T
chrA1	8971494	G	A	PASS	intron_variant	MODIFIER	SLC7A1	SLC7A1	transcript	XM_045047977.1	protein_coding	1	c.-114-9578C>T
chrA1	9215447	G	A	PASS	intergenic_region	MODIFIER	UBL3-LOC109496855	UBL3-LOC109496855	intergenic_region	UBL3-LOC109496855		-1	n.9215447G>A
chrA1	9288841	C	T	PASS	intergenic_region	MODIFIER	LOC109496855-LOC111559546	LOC109496855-LOC111559546	intergenic_region	LOC109496855-LOC111559546		-1	n.9288841C>T
chrA1	9296546	T	C	PASS	intergenic_region	MODIFIER	LOC109496855-LOC111559546	LOC109496855-LOC111559546	intergenic_region	LOC109496855-LOC111559546		-1	n.9296546T>C
chrA1	9354471	C	A	PASS	intergenic_region	MODIFIER	LOC111559546-LOC123382703	LOC111559546-LOC123382703	intergenic_region	LOC111559546-LOC123382703		-1	n.9354471C>A
chrA1	9361248	C	T	PASS	intergenic_region	MODIFIER	LOC111559546-LOC123382703	LOC111559546-LOC123382703	intergenic_region	LOC111559546-LOC123382703		-1	n.9361248C>T
chrA1	9411290	G	T	PASS	downstream_gene_variant	MODIFIER	LOC123382768	LOC123382768	transcript	XR_006591764.1	pseudogene	-1	n.*4007G>T
chrA1	9411290	G	T	PASS	intergenic_region	MODIFIER	LOC123382768-LOC123382700	LOC123382768-LOC123382700	intergenic_region	LOC123382768-LOC123382700		-1	n.9411290G>T
chrA1	9446919	T	TGTGTGTGC	PASS	intergenic_region	MODIFIER	LOC123382768-LOC123382700	LOC123382768-LOC123382700	intergenic_region	LOC123382768-LOC123382700		-1	n.9446919_9446920insGTGTGTGC
chrA1	9451848	G	T	PASS	intergenic_region	MODIFIER	LOC123382768-LOC123382700	LOC123382768-LOC123382700	intergenic_region	LOC123382768-LOC123382700		-1	n.9451848G>T
chrA1	9452340	G	A	PASS	intergenic_region	MODIFIER	LOC123382768-LOC123382700	LOC123382768-LOC123382700	intergenic_region	LOC123382768-LOC123382700		-1	n.9452340G>A
chrA1	9452455	G	A	PASS	intergenic_region	MODIFIER	LOC123382768-LOC123382700	LOC123382768-LOC123382700	intergenic_region	LOC123382768-LOC123382700		-1	n.9452455G>A
chrA1	9455369	CG	C	PASS	intergenic_region	MODIFIER	LOC123382768-LOC123382700	LOC123382768-LOC123382700	intergenic_region	LOC123382768-LOC123382700		-1	n.9455370delG
chrA1	9456746	C	T	PASS	intergenic_region	MODIFIER	LOC123382768-LOC123382700	LOC123382768-LOC123382700	intergenic_region	LOC123382768-LOC123382700		-1	n.9456746C>T
chrA1	9459377	G	A	PASS	intergenic_region	MODIFIER	LOC123382768-LOC123382700	LOC123382768-LOC123382700	intergenic_region	LOC123382768-LOC123382700		-1	n.9459377G>A
chrA1	9460276	G	A	PASS	intergenic_region	MODIFIER	LOC123382768-LOC123382700	LOC123382768-LOC123382700	intergenic_region	LOC123382768-LOC123382700		-1	n.9460276G>A
chrA1	9460675	C	T	PASS	intergenic_region	MODIFIER	LOC123382768-LOC123382700	LOC123382768-LOC123382700	intergenic_region	LOC123382768-LOC123382700		-1	n.9460675C>T
chrA1	9462351	C	T	PASS	downstream_gene_variant	MODIFIER	LOC123382700	LOC123382700	transcript	XR_006591458.1	pseudogene	-1	n.*3633G>A
chrA1	9462351	C	T	PASS	intergenic_region	MODIFIER	LOC123382768-LOC123382700	LOC123382768-LOC123382700	intergenic_region	LOC123382768-LOC123382700		-1	n.9462351C>T
chrA1	9463287	G	A	PASS	downstream_gene_variant	MODIFIER	LOC123382700	LOC123382700	transcript	XR_006591458.1	pseudogene	-1	n.*2697C>T
chrA1	9463287	G	A	PASS	intergenic_region	MODIFIER	LOC123382768-LOC123382700	LOC123382768-LOC123382700	intergenic_region	LOC123382768-LOC123382700		-1	n.9463287G>A
chrA1	9465178	T	C	PASS	downstream_gene_variant	MODIFIER	LOC123382700	LOC123382700	transcript	XR_006591458.1	pseudogene	-1	n.*806A>G
chrA1	9465178	T	C	PASS	intergenic_region	MODIFIER	LOC123382768-LOC123382700	LOC123382768-LOC123382700	intergenic_region	LOC123382768-LOC123382700		-1	n.9465178T>C
chrA1	9467026	T	G	PASS	non_coding_transcript_exon_variant	MODIFIER	LOC123382700	LOC123382700	transcript	XR_006591458.1	pseudogene	3	n.3794A>C
chrA1	9467498	G	A	PASS	non_coding_transcript_exon_variant	MODIFIER	LOC123382700	LOC123382700	transcript	XR_006591458.1	pseudogene	3	n.3322C>T
chrA1	9468662	A	C	PASS	intron_variant	MODIFIER	LOC123382700	LOC123382700	transcript	XR_006591458.1	pseudogene	2	n.2370-212T>G
chrA1	9468916	A	C	PASS	intron_variant	MODIFIER	LOC123382700	LOC123382700	transcript	XR_006591458.1	pseudogene	2	n.2370-466T>G
chrA1	9469331	G	A	PASS	intron_variant	MODIFIER	LOC123382700	LOC123382700	transcript	XR_006591458.1	pseudogene	2	n.2369+300C>T
chrA1	9469907	A	G	PASS	non_coding_transcript_exon_variant	MODIFIER	LOC123382700	LOC123382700	transcript	XR_006591458.1	pseudogene	2	n.2093T>C
chrA1	9480012	G	A	PASS	upstream_gene_variant	MODIFIER	LOC123382700	LOC123382700	transcript	XR_006591458.1	pseudogene	-1	n.-2521C>T
chrA1	9480012	G	A	PASS	intergenic_region	MODIFIER	LOC123382700-KATNAL1	LOC123382700-KATNAL1	intergenic_region	LOC123382700-KATNAL1		-1	n.9480012G>A
chrA1	9490226	CAGAGGCCGTTGGTGAG	C	PASS	downstream_gene_variant	MODIFIER	KATNAL1	KATNAL1	transcript	XM_045048656.1	protein_coding	-1	c.*1101_*1116delCTCACCAACGGCCTCT
chrA1	9490226	CAGAGGCCGTTGGTGAG	C	PASS	intergenic_region	MODIFIER	LOC123382700-KATNAL1	LOC123382700-KATNAL1	intergenic_region	LOC123382700-KATNAL1		-1	n.9490227_9490242delAGAGGCCGTTGGTGAG
chrA1	9490246	CTCACCAAAGAAGCCCTTTGGTCTCCCCAGAAGCCACTGCCCAGCTCGCCGCCTGTTTGCCGTCTCCGGCCCTGGACTCACCCACCTACTGTCCCCCCCACACA	C	PASS	downstream_gene_variant	MODIFIER	KATNAL1	KATNAL1	transcript	XM_045048656.1	protein_coding	-1	c.*994_*1096del
chrA1	9490246	CTCACCAAAGAAGCCCTTTGGTCTCCCCAGAAGCCACTGCCCAGCTCGCCGCCTGTTTGCCGTCTCCGGCCCTGGACTCACCCACCTACTGTCCCCCCCACACA	C	PASS	intergenic_region	MODIFIER	LOC123382700-KATNAL1	LOC123382700-KATNAL1	intergenic_region	LOC123382700-KATNAL1		-1	n.9490247_9490349del
chrA1	9626153	G	A	PASS	intron_variant	MODIFIER	LOC111559516	LOC111559516	transcript	XR_002740522.2	pseudogene	2	n.691-4635C>T
chrA1	9695179	G	A	PASS	intergenic_region	MODIFIER	LOC123382856-HMGB1	LOC123382856-HMGB1	intergenic_region	LOC123382856-HMGB1		-1	n.9695179G>A
chrA1	9773624	G	A	PASS	downstream_gene_variant	MODIFIER	LOC109497264	LOC109497264	transcript	XR_006592145.1	pseudogene	-1	n.*3450C>T
chrA1	9773624	G	A	PASS	intron_variant	MODIFIER	LOC109497264	LOC109497264	transcript	XR_002153349.3	pseudogene	3	n.569+6589C>T
chrA1	9773624	G	A	PASS	intron_variant	MODIFIER	LOC109497264	LOC109497264	transcript	XR_006592144.1	pseudogene	2	n.395-9995C>T
chrA1	9773624	G	A	PASS	intron_variant	MODIFIER	LOC109497264	LOC109497264	transcript	XR_006592147.1	pseudogene	3	n.556-9995C>T
chrA1	9868825	A	G	PASS	upstream_gene_variant	MODIFIER	USPL1	USPL1	transcript	XM_003980279.5	protein_coding	-1	c.-3225A>G
chrA1	9868825	A	G	PASS	upstream_gene_variant	MODIFIER	USPL1	USPL1	transcript	XM_019824898.2	protein_coding	-1	c.-3608A>G
chrA1	9868825	A	G	PASS	upstream_gene_variant	MODIFIER	USPL1	USPL1	transcript	XM_019824892.2	protein_coding	-1	c.-3225A>G
chrA1	9868825	A	G	PASS	upstream_gene_variant	MODIFIER	USPL1	USPL1	transcript	XM_019824901.2	protein_coding	-1	c.-3479A>G
chrA1	9868825	A	G	PASS	upstream_gene_variant	MODIFIER	USPL1	USPL1	transcript	XM_023250450.2	protein_coding	-1	c.-4964A>G
chrA1	9868825	A	G	PASS	intron_variant	MODIFIER	LOC109497264	LOC109497264	transcript	XR_006592145.1	pseudogene	1	n.306+2280T>C
chrA1	9868825	A	G	PASS	intron_variant	MODIFIER	LOC109497264	LOC109497264	transcript	XR_002153349.3	pseudogene	1	n.306+2280T>C
chrA1	9868825	A	G	PASS	intron_variant	MODIFIER	LOC109497264	LOC109497264	transcript	XR_006592144.1	pseudogene	1	n.306+2280T>C
chrA1	9868825	A	G	PASS	intron_variant	MODIFIER	LOC109497264	LOC109497264	transcript	XR_006592147.1	pseudogene	1	n.306+2280T>C
chrA1	9896906	C	T	PASS	intron_variant	MODIFIER	USPL1	USPL1	transcript	XM_003980279.5	protein_coding	7	c.1244+574C>T
chrA1	9896906	C	T	PASS	intron_variant	MODIFIER	USPL1	USPL1	transcript	XM_019824898.2	protein_coding	6	c.695+574C>T
chrA1	9896906	C	T	PASS	intron_variant	MODIFIER	USPL1	USPL1	transcript	XM_019824892.2	protein_coding	7	c.1226+574C>T
chrA1	9896906	C	T	PASS	intron_variant	MODIFIER	USPL1	USPL1	transcript	XM_019824901.2	protein_coding	5	c.695+574C>T
chrA1	9896906	C	T	PASS	intron_variant	MODIFIER	USPL1	USPL1	transcript	XM_023250450.2	protein_coding	7	c.1244+574C>T
chrA1	9942723	A	C	PASS	intron_variant	MODIFIER	LOC111559523	LOC111559523	transcript	XR_006592207.1	pseudogene	4	n.2186+1620A>C
chrA1	9942723	A	C	PASS	non_coding_transcript_exon_variant	MODIFIER	LOC111559523	LOC111559523	transcript	XR_006592199.1	pseudogene	4	n.3806A>C
chrA1	9942723	A	C	PASS	non_coding_transcript_exon_variant	MODIFIER	LOC111559523	LOC111559523	transcript	XR_006592240.1	pseudogene	4	n.3796A>C
chrA1	9952232	G	A	PASS	intron_variant	MODIFIER	LOC111559523	LOC111559523	transcript	XR_006592207.1	pseudogene	4	n.2187-1315G>A
chrA1	10044414	A	C	PASS	intron_variant	MODIFIER	LOC109492552	LOC109492552	transcript	XR_002146462.3	pseudogene	1	n.1429+1077A>C
chrA1	10055699	C	T	PASS	intergenic_region	MODIFIER	LOC109492552-LOC123383109	LOC109492552-LOC123383109	intergenic_region	LOC109492552-LOC123383109		-1	n.10055699C>T
chrA1	10056721	C	T	PASS	intergenic_region	MODIFIER	LOC109492552-LOC123383109	LOC109492552-LOC123383109	intergenic_region	LOC109492552-LOC123383109		-1	n.10056721C>T
chrA1	10061797	C	T	PASS	intergenic_region	MODIFIER	LOC109492552-LOC123383109	LOC109492552-LOC123383109	intergenic_region	LOC109492552-LOC123383109		-1	n.10061797C>T
chrA1	10083271	T	C	PASS	downstream_gene_variant	MODIFIER	LOC123383109	LOC123383109	transcript	XR_006592496.1	pseudogene	-1	n.*2961A>G
chrA1	10083271	T	C	PASS	intergenic_region	MODIFIER	LOC109492552-LOC123383109	LOC109492552-LOC123383109	intergenic_region	LOC109492552-LOC123383109		-1	n.10083271T>C
chrA1	10089300	C	G	PASS	upstream_gene_variant	MODIFIER	LOC123383109	LOC123383109	transcript	XR_006592496.1	pseudogene	-1	n.-1294G>C
chrA1	10089300	C	G	PASS	intergenic_region	MODIFIER	LOC123383109-MEDAG	LOC123383109-MEDAG	intergenic_region	LOC123383109-MEDAG		-1	n.10089300C>G
chrA1	10090739	AT	A	PASS	upstream_gene_variant	MODIFIER	LOC123383109	LOC123383109	transcript	XR_006592496.1	pseudogene	-1	n.-2734delA
chrA1	10090739	AT	A	PASS	intergenic_region	MODIFIER	LOC123383109-MEDAG	LOC123383109-MEDAG	intergenic_region	LOC123383109-MEDAG		-1	n.10090740delT
chrA1	10093404	G	A	PASS	intergenic_region	MODIFIER	LOC123383109-MEDAG	LOC123383109-MEDAG	intergenic_region	LOC123383109-MEDAG		-1	n.10093404G>A
chrA1	10120295	C	A	PASS	intron_variant	MODIFIER	MEDAG	MEDAG	transcript	XM_023250494.2	protein_coding	1	c.287+2805C>A
chrA1	10137059	A	G	PASS	upstream_gene_variant	MODIFIER	TEX26	TEX26	transcript	XM_045049927.1	protein_coding	-1	c.-4177A>G
chrA1	10137059	A	G	PASS	upstream_gene_variant	MODIFIER	TEX26	TEX26	transcript	XM_045049960.1	protein_coding	-1	c.-4161A>G
chrA1	10137059	A	G	PASS	upstream_gene_variant	MODIFIER	TEX26	TEX26	transcript	XM_045050028.1	protein_coding	-1	c.-4177A>G
chrA1	10137059	A	G	PASS	upstream_gene_variant	MODIFIER	TEX26	TEX26	transcript	XM_045050002.1	protein_coding	-1	c.-5277A>G
chrA1	10137059	A	G	PASS	downstream_gene_variant	MODIFIER	MEDAG	MEDAG	transcript	XM_023250494.2	protein_coding	-1	c.*4069A>G
chrA1	10137059	A	G	PASS	downstream_gene_variant	MODIFIER	LOC109497286	LOC109497286	transcript	XR_002153402.3	pseudogene	-1	n.*2371T>C
chrA1	10137059	A	G	PASS	intergenic_region	MODIFIER	MEDAG-LOC109497286	MEDAG-LOC109497286	intergenic_region	MEDAG-LOC109497286		-1	n.10137059A>G
chrA1	10198308	G	GCGGT	PASS	downstream_gene_variant	MODIFIER	TEX26	TEX26	transcript	XM_045049927.1	protein_coding	-1	c.*6107_*6108insCGGT
chrA1	10198308	G	GCGGT	PASS	downstream_gene_variant	MODIFIER	TEX26	TEX26	transcript	XM_045050002.1	protein_coding	-1	c.*6107_*6108insCGGT
chrA1	10198308	G	GCGGT	PASS	intergenic_region	MODIFIER	TEX26-LOC123383320	TEX26-LOC123383320	intergenic_region	TEX26-LOC123383320		-1	n.10198308_10198309insCGGT
chrA1	10223486	T	G	QD2	intron_variant	MODIFIER	LOC111559531	LOC111559531	transcript	XR_002740569.2	pseudogene	2	n.206+3993A>C
chrA1	10315302	C	T	PASS	intergenic_region	MODIFIER	LOC123383316-LOC102899192	LOC123383316-LOC102899192	intergenic_region	LOC123383316-LOC102899192		-1	n.10315302C>T
chrA1	10372321	C	T	PASS	intergenic_region	MODIFIER	LOC109497283-B3GLCT	LOC109497283-B3GLCT	intergenic_region	LOC109497283-B3GLCT		-1	n.10372321C>T
chrA1	10387399	C	T	PASS	intron_variant	MODIFIER	LOC123383373	LOC123383373	transcript	XR_006593063.1	pseudogene	2	n.2806-438C>T
chrA1	10387399	C	T	PASS	intron_variant	MODIFIER	B3GLCT	B3GLCT	transcript	XM_045050708.1	protein_coding	1	c.46+5977C>T
chrA1	10387399	C	T	PASS	intron_variant	MODIFIER	B3GLCT	B3GLCT	transcript	XM_045050671.1	protein_coding	1	c.76+4858C>T
chrA1	10526679	T	G	PASS	intergenic_region	MODIFIER	B3GLCT-LOC123383490	B3GLCT-LOC123383490	intergenic_region	B3GLCT-LOC123383490		-1	n.10526679T>G
chrA1	10652151	G	A	PASS	intron_variant	MODIFIER	LOC109497305	LOC109497305	transcript	XR_006593233.1	pseudogene	3	n.615-1995C>T
chrA1	10652151	G	A	PASS	intron_variant	MODIFIER	LOC109497305	LOC109497305	transcript	XR_002740634.2	pseudogene	2	n.495-1995C>T
chrA1	10664783	TC	T	PASS	intron_variant	MODIFIER	LOC109497305	LOC109497305	transcript	XR_006593233.1	pseudogene	3	n.615-14628delG
chrA1	10664783	TC	T	PASS	intron_variant	MODIFIER	LOC109497305	LOC109497305	transcript	XR_002740634.2	pseudogene	2	n.495-14628delG
chrA1	10668073	G	A	PASS	intron_variant	MODIFIER	LOC109497305	LOC109497305	transcript	XR_006593233.1	pseudogene	3	n.615-17917C>T
chrA1	10668073	G	A	PASS	intron_variant	MODIFIER	LOC109497305	LOC109497305	transcript	XR_002740634.2	pseudogene	2	n.495-17917C>T
chrA1	10699055	A	G	PASS	intron_variant	MODIFIER	LOC109497305	LOC109497305	transcript	XR_006593233.1	pseudogene	3	n.614+12790T>C
chrA1	10699055	A	G	PASS	intron_variant	MODIFIER	LOC109497305	LOC109497305	transcript	XR_002740634.2	pseudogene	2	n.494+12790T>C
chrA1	10699656	A	G	PASS	intron_variant	MODIFIER	LOC109497305	LOC109497305	transcript	XR_006593233.1	pseudogene	3	n.614+12189T>C
chrA1	10699656	A	G	PASS	intron_variant	MODIFIER	LOC109497305	LOC109497305	transcript	XR_002740634.2	pseudogene	2	n.494+12189T>C
chrA1	10722593	C	T	PASS	intron_variant	MODIFIER	LOC109497305	LOC109497305	transcript	XR_006593233.1	pseudogene	2	n.507-10641G>A
chrA1	10722593	C	T	PASS	intron_variant	MODIFIER	LOC109497305	LOC109497305	transcript	XR_002740634.2	pseudogene	1	n.387-10641G>A
chrA1	10724561	C	T	PASS	intron_variant	MODIFIER	LOC109497305	LOC109497305	transcript	XR_006593233.1	pseudogene	2	n.507-12609G>A
chrA1	10724561	C	T	PASS	intron_variant	MODIFIER	LOC109497305	LOC109497305	transcript	XR_002740634.2	pseudogene	1	n.387-12609G>A
chrA1	10783363	G	A	PASS	intron_variant	MODIFIER	LOC109497305	LOC109497305	transcript	XR_006593233.1	pseudogene	2	n.506+28606C>T
chrA1	10783363	G	A	PASS	intron_variant	MODIFIER	LOC109497305	LOC109497305	transcript	XR_002740634.2	pseudogene	1	n.387-71411C>T
chrA1	10786458	T	G	PASS	intron_variant	MODIFIER	LOC109497305	LOC109497305	transcript	XR_006593233.1	pseudogene	2	n.506+25511A>C
chrA1	10786458	T	G	PASS	intron_variant	MODIFIER	LOC109497305	LOC109497305	transcript	XR_002740634.2	pseudogene	1	n.387-74506A>C
chrA1	10792115	T	A	PASS	intron_variant	MODIFIER	LOC109497305	LOC109497305	transcript	XR_006593233.1	pseudogene	2	n.506+19854A>T
chrA1	10792115	T	A	PASS	intron_variant	MODIFIER	LOC109497305	LOC109497305	transcript	XR_002740634.2	pseudogene	1	n.387-80163A>T
chrA1	10798372	G	T	PASS	intron_variant	MODIFIER	LOC109497305	LOC109497305	transcript	XR_006593233.1	pseudogene	2	n.506+13597C>A
chrA1	10798372	G	T	PASS	intron_variant	MODIFIER	LOC109497305	LOC109497305	transcript	XR_002740634.2	pseudogene	1	n.387-86420C>A
chrA1	10810248	A	G	PASS	intron_variant	MODIFIER	LOC109497305	LOC109497305	transcript	XR_006593233.1	pseudogene	2	n.506+1721T>C
chrA1	10810248	A	G	PASS	intron_variant	MODIFIER	LOC109497305	LOC109497305	transcript	XR_002740634.2	pseudogene	1	n.387-98296T>C
chrA1	10824862	A	C	PASS	intron_variant	MODIFIER	LOC109497305	LOC109497305	transcript	XR_006593233.1	pseudogene	1	n.395-12782T>G
chrA1	10824862	A	C	PASS	intron_variant	MODIFIER	LOC109497305	LOC109497305	transcript	XR_002740634.2	pseudogene	1	n.386+97657T>G
chrA1	10875523	C	A	PASS	intron_variant	MODIFIER	LOC109497305	LOC109497305	transcript	XR_006593233.1	pseudogene	1	n.394+46996G>T
chrA1	10875523	C	A	PASS	intron_variant	MODIFIER	LOC109497305	LOC109497305	transcript	XR_002740634.2	pseudogene	1	n.386+46996G>T
chrA1	10934900	G	A	PASS	intergenic_region	MODIFIER	LOC109497305-RXFP2	LOC109497305-RXFP2	intergenic_region	LOC109497305-RXFP2		-1	n.10934900G>A
chrA1	11075915	G	C	PASS	upstream_gene_variant	MODIFIER	LOC123385579	LOC123385579	transcript	XM_045058241.1	protein_coding	-1	c.-4335C>G
chrA1	11075915	G	C	PASS	intron_variant	MODIFIER	FRY	FRY	transcript	XM_045051411.1	protein_coding	2	c.-254+2742G>C
chrA1	11075915	G	C	PASS	intron_variant	MODIFIER	FRY	FRY	transcript	XM_045051389.1	protein_coding	1	c.-254+4585G>C
chrA1	11075916	G	C	PASS	upstream_gene_variant	MODIFIER	LOC123385579	LOC123385579	transcript	XM_045058241.1	protein_coding	-1	c.-4336C>G
chrA1	11075916	G	C	PASS	intron_variant	MODIFIER	FRY	FRY	transcript	XM_045051411.1	protein_coding	2	c.-254+2743G>C
chrA1	11075916	G	C	PASS	intron_variant	MODIFIER	FRY	FRY	transcript	XM_045051389.1	protein_coding	1	c.-254+4586G>C
chrA1	11215283	C	T	PASS	intron_variant	MODIFIER	FRY	FRY	transcript	XM_045051146.1	protein_coding	1	c.301+42538C>T
chrA1	11215283	C	T	PASS	intron_variant	MODIFIER	FRY	FRY	transcript	XM_045051411.1	protein_coding	3	c.-81+42538C>T
chrA1	11215283	C	T	PASS	intron_variant	MODIFIER	FRY	FRY	transcript	XM_045051389.1	protein_coding	2	c.-81+42538C>T
chrA1	11215283	C	T	PASS	intron_variant	MODIFIER	FRY	FRY	transcript	XM_023250547.2	protein_coding	1	c.301+42538C>T
chrA1	11215283	C	T	PASS	intron_variant	MODIFIER	FRY	FRY	transcript	XM_045051171.1	protein_coding	1	c.301+42538C>T
chrA1	11215283	C	T	PASS	intron_variant	MODIFIER	FRY	FRY	transcript	XM_045051223.1	protein_coding	1	c.301+42538C>T
chrA1	11215283	C	T	PASS	intron_variant	MODIFIER	FRY	FRY	transcript	XM_045051293.1	protein_coding	1	c.301+42538C>T
chrA1	11225335	A	G	PASS	intron_variant	MODIFIER	FRY	FRY	transcript	XM_045051146.1	protein_coding	1	c.301+52590A>G
chrA1	11225335	A	G	PASS	intron_variant	MODIFIER	FRY	FRY	transcript	XM_045051411.1	protein_coding	3	c.-81+52590A>G
chrA1	11225335	A	G	PASS	intron_variant	MODIFIER	FRY	FRY	transcript	XM_045051389.1	protein_coding	2	c.-81+52590A>G
chrA1	11225335	A	G	PASS	intron_variant	MODIFIER	FRY	FRY	transcript	XM_023250547.2	protein_coding	1	c.301+52590A>G
chrA1	11225335	A	G	PASS	intron_variant	MODIFIER	FRY	FRY	transcript	XM_045051171.1	protein_coding	1	c.301+52590A>G
chrA1	11225335	A	G	PASS	intron_variant	MODIFIER	FRY	FRY	transcript	XM_045051223.1	protein_coding	1	c.301+52590A>G
chrA1	11225335	A	G	PASS	intron_variant	MODIFIER	FRY	FRY	transcript	XM_045051293.1	protein_coding	1	c.301+52590A>G
chrA1	11226519	G	A	PASS	intron_variant	MODIFIER	FRY	FRY	transcript	XM_045051146.1	protein_coding	1	c.301+53774G>A
chrA1	11226519	G	A	PASS	intron_variant	MODIFIER	FRY	FRY	transcript	XM_045051411.1	protein_coding	3	c.-81+53774G>A
chrA1	11226519	G	A	PASS	intron_variant	MODIFIER	FRY	FRY	transcript	XM_045051389.1	protein_coding	2	c.-81+53774G>A
chrA1	11226519	G	A	PASS	intron_variant	MODIFIER	FRY	FRY	transcript	XM_023250547.2	protein_coding	1	c.301+53774G>A
chrA1	11226519	G	A	PASS	intron_variant	MODIFIER	FRY	FRY	transcript	XM_045051171.1	protein_coding	1	c.301+53774G>A
chrA1	11226519	G	A	PASS	intron_variant	MODIFIER	FRY	FRY	transcript	XM_045051223.1	protein_coding	1	c.301+53774G>A
chrA1	11226519	G	A	PASS	intron_variant	MODIFIER	FRY	FRY	transcript	XM_045051293.1	protein_coding	1	c.301+53774G>A
chrA1	11227595	T	C	PASS	intron_variant	MODIFIER	FRY	FRY	transcript	XM_045051146.1	protein_coding	1	c.301+54850T>C
chrA1	11227595	T	C	PASS	intron_variant	MODIFIER	FRY	FRY	transcript	XM_045051411.1	protein_coding	3	c.-81+54850T>C
chrA1	11227595	T	C	PASS	intron_variant	MODIFIER	FRY	FRY	transcript	XM_045051389.1	protein_coding	2	c.-81+54850T>C
chrA1	11227595	T	C	PASS	intron_variant	MODIFIER	FRY	FRY	transcript	XM_023250547.2	protein_coding	1	c.301+54850T>C
chrA1	11227595	T	C	PASS	intron_variant	MODIFIER	FRY	FRY	transcript	XM_045051171.1	protein_coding	1	c.301+54850T>C
chrA1	11227595	T	C	PASS	intron_variant	MODIFIER	FRY	FRY	transcript	XM_045051223.1	protein_coding	1	c.301+54850T>C
chrA1	11227595	T	C	PASS	intron_variant	MODIFIER	FRY	FRY	transcript	XM_045051293.1	protein_coding	1	c.301+54850T>C
chrA1	11235936	A	T	PASS	intron_variant	MODIFIER	FRY	FRY	transcript	XM_045051146.1	protein_coding	1	c.301+63191A>T
chrA1	11235936	A	T	PASS	intron_variant	MODIFIER	FRY	FRY	transcript	XM_045051411.1	protein_coding	3	c.-81+63191A>T
chrA1	11235936	A	T	PASS	intron_variant	MODIFIER	FRY	FRY	transcript	XM_045051389.1	protein_coding	2	c.-81+63191A>T
chrA1	11235936	A	T	PASS	intron_variant	MODIFIER	FRY	FRY	transcript	XM_023250547.2	protein_coding	1	c.301+63191A>T
chrA1	11235936	A	T	PASS	intron_variant	MODIFIER	FRY	FRY	transcript	XM_045051171.1	protein_coding	1	c.301+63191A>T
chrA1	11235936	A	T	PASS	intron_variant	MODIFIER	FRY	FRY	transcript	XM_045051223.1	protein_coding	1	c.301+63191A>T
chrA1	11235936	A	T	PASS	intron_variant	MODIFIER	FRY	FRY	transcript	XM_045051293.1	protein_coding	1	c.301+63191A>T
chrA1	11293909	G	GT	PASS	intron_variant	MODIFIER	FRY	FRY	transcript	XM_045051146.1	protein_coding	1	c.302-6992_302-6991insT
chrA1	11293909	G	GT	PASS	intron_variant	MODIFIER	FRY	FRY	transcript	XM_045051411.1	protein_coding	3	c.-80-6992_-80-6991insT
chrA1	11293909	G	GT	PASS	intron_variant	MODIFIER	FRY	FRY	transcript	XM_045051389.1	protein_coding	2	c.-80-6992_-80-6991insT
chrA1	11293909	G	GT	PASS	intron_variant	MODIFIER	FRY	FRY	transcript	XM_023250547.2	protein_coding	1	c.302-6992_302-6991insT
chrA1	11293909	G	GT	PASS	intron_variant	MODIFIER	FRY	FRY	transcript	XM_045051171.1	protein_coding	1	c.302-6992_302-6991insT
chrA1	11293909	G	GT	PASS	intron_variant	MODIFIER	FRY	FRY	transcript	XM_045051223.1	protein_coding	1	c.302-6992_302-6991insT
chrA1	11293909	G	GT	PASS	intron_variant	MODIFIER	FRY	FRY	transcript	XM_045051293.1	protein_coding	1	c.302-6992_302-6991insT
chrA1	11293909	G	GT	PASS	intron_variant	MODIFIER	FRY	FRY	transcript	XM_019825125.3	protein_coding	1	c.71-6992_71-6991insT
chrA1	11293909	G	GT	PASS	intron_variant	MODIFIER	FRY	FRY	transcript	XM_045051325.1	protein_coding	1	c.71-6992_71-6991insT
chrA1	11293909	G	GT	PASS	intron_variant	MODIFIER	FRY	FRY	transcript	XM_045051350.1	protein_coding	1	c.62-6992_62-6991insT
chrA1	11455486	T	G	PASS	intron_variant	MODIFIER	FRY	FRY	transcript	XM_045051146.1	protein_coding	42	c.5816-701T>G
chrA1	11455486	T	G	PASS	intron_variant	MODIFIER	FRY	FRY	transcript	XM_045051411.1	protein_coding	44	c.5435-701T>G
chrA1	11455486	T	G	PASS	intron_variant	MODIFIER	FRY	FRY	transcript	XM_045051389.1	protein_coding	43	c.5435-701T>G
chrA1	11455486	T	G	PASS	intron_variant	MODIFIER	FRY	FRY	transcript	XM_023250547.2	protein_coding	41	c.5759-701T>G
chrA1	11455486	T	G	PASS	intron_variant	MODIFIER	FRY	FRY	transcript	XM_045051171.1	protein_coding	42	c.5816-701T>G
chrA1	11455486	T	G	PASS	intron_variant	MODIFIER	FRY	FRY	transcript	XM_045051223.1	protein_coding	42	c.5816-701T>G
chrA1	11455486	T	G	PASS	intron_variant	MODIFIER	FRY	FRY	transcript	XM_045051293.1	protein_coding	42	c.5816-701T>G
chrA1	11455486	T	G	PASS	intron_variant	MODIFIER	FRY	FRY	transcript	XM_019825125.3	protein_coding	41	c.5528-701T>G
chrA1	11455486	T	G	PASS	intron_variant	MODIFIER	FRY	FRY	transcript	XM_045051325.1	protein_coding	42	c.5585-701T>G
chrA1	11455486	T	G	PASS	intron_variant	MODIFIER	FRY	FRY	transcript	XM_045051350.1	protein_coding	42	c.5576-701T>G
chrA1	11556247	C	G	PASS	5_prime_UTR_variant	MODIFIER	ZAR1L	ZAR1L	transcript	XM_004001338.6	protein_coding	1	c.-1142G>C
chrA1	11556247	C	G	PASS	5_prime_UTR_variant	MODIFIER	ZAR1L	ZAR1L	transcript	XM_045051733.1	protein_coding	1	c.-1142G>C
chrA1	11556247	C	G	PASS	5_prime_UTR_variant	MODIFIER	ZAR1L	ZAR1L	transcript	XM_045051709.1	protein_coding	1	c.-1142G>C
chrA1	11556247	C	G	PASS	5_prime_UTR_variant	MODIFIER	ZAR1L	ZAR1L	transcript	XM_045051711.1	protein_coding	1	c.-1142G>C
chrA1	11556247	C	G	PASS	5_prime_UTR_variant	MODIFIER	ZAR1L	ZAR1L	transcript	XM_045051734.1	protein_coding	1	c.-1142G>C
chrA1	11556247	C	G	PASS	5_prime_UTR_variant	MODIFIER	ZAR1L	ZAR1L	transcript	XM_011286772.4	protein_coding	1	c.-1142G>C
chrA1	11556247	C	G	PASS	5_prime_UTR_variant	MODIFIER	ZAR1L	ZAR1L	transcript	XM_045051727.1	protein_coding	1	c.-1142G>C
chrA1	11556247	C	G	PASS	upstream_gene_variant	MODIFIER	BRCA2	BRCA2	transcript	XM_011283605.4	protein_coding	-1	c.-806C>G
chrA1	11556247	C	G	PASS	upstream_gene_variant	MODIFIER	BRCA2	BRCA2	transcript	XM_019810443.3	protein_coding	-1	c.-806C>G
chrA1	11556247	C	G	PASS	upstream_gene_variant	MODIFIER	BRCA2	BRCA2	transcript	XM_019839734.3	protein_coding	-1	c.-806C>G
chrA1	11556247	C	G	PASS	upstream_gene_variant	MODIFIER	BRCA2	BRCA2	transcript	XM_019839322.3	protein_coding	-1	c.-1423C>G
chrA1	11556247	C	G	PASS	upstream_gene_variant	MODIFIER	BRCA2	BRCA2	transcript	NM_001009858.1	protein_coding	-1	c.-1545C>G
chrA1	11556248	G	T	PASS	5_prime_UTR_variant	MODIFIER	ZAR1L	ZAR1L	transcript	XM_004001338.6	protein_coding	1	c.-1143C>A
chrA1	11556248	G	T	PASS	5_prime_UTR_variant	MODIFIER	ZAR1L	ZAR1L	transcript	XM_045051733.1	protein_coding	1	c.-1143C>A
chrA1	11556248	G	T	PASS	5_prime_UTR_variant	MODIFIER	ZAR1L	ZAR1L	transcript	XM_045051709.1	protein_coding	1	c.-1143C>A
chrA1	11556248	G	T	PASS	5_prime_UTR_variant	MODIFIER	ZAR1L	ZAR1L	transcript	XM_045051711.1	protein_coding	1	c.-1143C>A
chrA1	11556248	G	T	PASS	5_prime_UTR_variant	MODIFIER	ZAR1L	ZAR1L	transcript	XM_045051734.1	protein_coding	1	c.-1143C>A
chrA1	11556248	G	T	PASS	5_prime_UTR_variant	MODIFIER	ZAR1L	ZAR1L	transcript	XM_011286772.4	protein_coding	1	c.-1143C>A
chrA1	11556248	G	T	PASS	5_prime_UTR_variant	MODIFIER	ZAR1L	ZAR1L	transcript	XM_045051727.1	protein_coding	1	c.-1143C>A
chrA1	11556248	G	T	PASS	upstream_gene_variant	MODIFIER	BRCA2	BRCA2	transcript	XM_011283605.4	protein_coding	-1	c.-805G>T
chrA1	11556248	G	T	PASS	upstream_gene_variant	MODIFIER	BRCA2	BRCA2	transcript	XM_019810443.3	protein_coding	-1	c.-805G>T
chrA1	11556248	G	T	PASS	upstream_gene_variant	MODIFIER	BRCA2	BRCA2	transcript	XM_019839734.3	protein_coding	-1	c.-805G>T
chrA1	11556248	G	T	PASS	upstream_gene_variant	MODIFIER	BRCA2	BRCA2	transcript	XM_019839322.3	protein_coding	-1	c.-1422G>T
chrA1	11556248	G	T	PASS	upstream_gene_variant	MODIFIER	BRCA2	BRCA2	transcript	NM_001009858.1	protein_coding	-1	c.-1544G>T
chrA1	11698621	C	T	PASS	downstream_gene_variant	MODIFIER	LOC101080934	LOC101080934	transcript	XM_045051587.1	protein_coding	-1	c.*4790G>A
chrA1	11698621	C	T	PASS	downstream_gene_variant	MODIFIER	LOC101080934	LOC101080934	transcript	XM_045051689.1	protein_coding	-1	c.*4881G>A
chrA1	11698621	C	T	PASS	intron_variant	MODIFIER	LOC101080934	LOC101080934	transcript	XM_006927220.5	protein_coding	6	c.1697+10457G>A
chrA1	11698621	C	T	PASS	intron_variant	MODIFIER	LOC101080934	LOC101080934	transcript	XM_019825150.3	protein_coding	6	c.1697+10457G>A
chrA1	11698621	C	T	PASS	intron_variant	MODIFIER	LOC101080934	LOC101080934	transcript	XM_045051637.1	protein_coding	7	c.1705+4816G>A
chrA1	11738414	G	A	PASS	intergenic_region	MODIFIER	LOC101080934-PDS5B	LOC101080934-PDS5B	intergenic_region	LOC101080934-PDS5B		-1	n.11738414G>A
chrA1	11799237	TC	T	PASS	intron_variant	MODIFIER	PDS5B	PDS5B	transcript	XM_023250592.2	protein_coding	1	c.-19-32159delC
chrA1	11799237	TC	T	PASS	intron_variant	MODIFIER	PDS5B	PDS5B	transcript	XM_023250593.2	protein_coding	1	c.-19-32159delC
chrA1	11799237	TC	T	PASS	intron_variant	MODIFIER	PDS5B	PDS5B	transcript	XM_023250597.2	protein_coding	1	c.-19-32159delC
chrA1	11799237	TC	T	PASS	intron_variant	MODIFIER	PDS5B	PDS5B	transcript	XM_023250601.2	protein_coding	1	c.-19-32159delC
chrA1	11799237	TC	T	PASS	intron_variant	MODIFIER	PDS5B	PDS5B	transcript	XM_023250605.2	protein_coding	1	c.-19-32159delC
chrA1	12003206	G	GAAGCATAGCAGAAA	PASS	intergenic_region	MODIFIER	PDS5B-LOC109497366	PDS5B-LOC109497366	intergenic_region	PDS5B-LOC109497366		-1	n.12003206_12003207insAAGCATAGCAGAAA
chrA1	12016947	C	T	PASS	upstream_gene_variant	MODIFIER	LOC109497366	LOC109497366	transcript	XR_002153514.1	pseudogene	-1	n.-4673C>T
chrA1	12016947	C	T	PASS	upstream_gene_variant	MODIFIER	LOC109497366	LOC109497366	transcript	XR_002740616.1	pseudogene	-1	n.-4673C>T
chrA1	12016947	C	T	PASS	intergenic_region	MODIFIER	PDS5B-LOC109497366	PDS5B-LOC109497366	intergenic_region	PDS5B-LOC109497366		-1	n.12016947C>T
chrA1	12164916	CCTT	C	PASS	intron_variant	MODIFIER	KL	KL	transcript	XM_019825242.3	protein_coding	1	c.825+3468_825+3470delCTT
chrA1	12164916	CCTT	C	PASS	intron_variant	MODIFIER	LOC109497379	LOC109497379	transcript	XR_002153533.3	pseudogene	2	n.393-550_393-548delAAG
chrA1	12164916	CCTT	C	PASS	intron_variant	MODIFIER	LOC109497379	LOC109497379	transcript	XR_002153529.3	pseudogene	2	n.374-550_374-548delAAG
chrA1	12474536	C	T	PASS	upstream_gene_variant	MODIFIER	LOC109497406	LOC109497406	transcript	XR_002153590.3	pseudogene	-1	n.-154G>A
chrA1	12474536	C	T	PASS	intron_variant	MODIFIER	LOC123385589	LOC123385589	transcript	XM_045058297.1	protein_coding	1	c.26+14C>T
chrA1	12478494	CA	C	PASS	upstream_gene_variant	MODIFIER	LOC109497406	LOC109497406	transcript	XR_002153590.3	pseudogene	-1	n.-4113delT
chrA1	12478494	CA	C	PASS	downstream_gene_variant	MODIFIER	LOC123385589	LOC123385589	transcript	XM_045058297.1	protein_coding	-1	c.*2991delA
chrA1	12478494	CA	C	PASS	intergenic_region	MODIFIER	LOC123385589-RFC3	LOC123385589-RFC3	intergenic_region	LOC123385589-RFC3		-1	n.12478495delA
chrA1	12592804	G	A	PASS	intergenic_region	MODIFIER	LOC123385589-RFC3	LOC123385589-RFC3	intergenic_region	LOC123385589-RFC3		-1	n.12592804G>A
chrA1	12953288	TC	T	PASS	intergenic_region	MODIFIER	RFC3-LOC109497409	RFC3-LOC109497409	intergenic_region	RFC3-LOC109497409		-1	n.12953289delC
chrA1	12953322	TA	T	PASS	intergenic_region	MODIFIER	RFC3-LOC109497409	RFC3-LOC109497409	intergenic_region	RFC3-LOC109497409		-1	n.12953323delA
chrA1	12979608	C	T	PASS	downstream_gene_variant	MODIFIER	LOC109497409	LOC109497409	transcript	XR_006593907.1	pseudogene	-1	n.*2041G>A
chrA1	12979608	C	T	PASS	intergenic_region	MODIFIER	RFC3-LOC109497409	RFC3-LOC109497409	intergenic_region	RFC3-LOC109497409		-1	n.12979608C>T
chrA1	13044096	A	G	PASS	intergenic_region	MODIFIER	LOC109497409-LOC123383758	LOC109497409-LOC123383758	intergenic_region	LOC109497409-LOC123383758		-1	n.13044096A>G
chrA1	13117943	A	C	PASS	intergenic_region	MODIFIER	LOC109497409-LOC123383758	LOC109497409-LOC123383758	intergenic_region	LOC109497409-LOC123383758		-1	n.13117943A>C
chrA1	13368939	T	G	PASS	intergenic_region	MODIFIER	LOC109497409-LOC123383758	LOC109497409-LOC123383758	intergenic_region	LOC109497409-LOC123383758		-1	n.13368939T>G
chrA1	13377840	T	C	PASS	intergenic_region	MODIFIER	LOC109497409-LOC123383758	LOC109497409-LOC123383758	intergenic_region	LOC109497409-LOC123383758		-1	n.13377840T>C
chrA1	13384447	C	T	PASS	intergenic_region	MODIFIER	LOC109497409-LOC123383758	LOC109497409-LOC123383758	intergenic_region	LOC109497409-LOC123383758		-1	n.13384447C>T
chrA1	13523571	C	T	PASS	intron_variant	MODIFIER	LOC109497422	LOC109497422	transcript	XR_002740663.2	pseudogene	2	n.331-12748G>A
chrA1	13523571	C	T	PASS	intron_variant	MODIFIER	LOC109497422	LOC109497422	transcript	XR_002740673.2	pseudogene	2	n.331-12748G>A
chrA1	13573318	A	T	PASS	downstream_gene_variant	MODIFIER	LOC123383762	LOC123383762	transcript	XR_006593922.1	pseudogene	-1	n.*368A>T
chrA1	13573318	A	T	PASS	intergenic_region	MODIFIER	LOC123383762-LOC109497423	LOC123383762-LOC109497423	intergenic_region	LOC123383762-LOC109497423		-1	n.13573318A>T
chrA1	13740905	C	T	PASS	intron_variant	MODIFIER	LOC109497423	LOC109497423	transcript	XR_006593925.1	pseudogene	2	n.349+10182C>T
chrA1	13741561	G	A	PASS	intron_variant	MODIFIER	LOC109497423	LOC109497423	transcript	XR_006593925.1	pseudogene	2	n.349+10838G>A
chrA1	13741588	C	T	PASS	intron_variant	MODIFIER	LOC109497423	LOC109497423	transcript	XR_006593925.1	pseudogene	2	n.349+10865C>T
chrA1	13743083	C	T	PASS	intron_variant	MODIFIER	LOC109497423	LOC109497423	transcript	XR_006593925.1	pseudogene	2	n.349+12360C>T
chrA1	13743093	GT	G	PASS	intron_variant	MODIFIER	LOC109497423	LOC109497423	transcript	XR_006593925.1	pseudogene	2	n.349+12371delT
chrA1	13743469	T	TA	PASS	intron_variant	MODIFIER	LOC109497423	LOC109497423	transcript	XR_006593925.1	pseudogene	2	n.349+12746_349+12747insA
chrA1	13743470	T	A	PASS	intron_variant	MODIFIER	LOC109497423	LOC109497423	transcript	XR_006593925.1	pseudogene	2	n.349+12747T>A
chrA1	13743849	C	T	PASS	intron_variant	MODIFIER	LOC109497423	LOC109497423	transcript	XR_006593925.1	pseudogene	2	n.349+13126C>T
chrA1	13744163	G	A	PASS	intron_variant	MODIFIER	LOC109497423	LOC109497423	transcript	XR_006593925.1	pseudogene	2	n.349+13440G>A
chrA1	13747660	TA	T	ReadPosRankSum-2	intron_variant	MODIFIER	LOC109497423	LOC109497423	transcript	XR_006593925.1	pseudogene	2	n.350-16122delA
chrA1	13749818	T	C	PASS	intron_variant	MODIFIER	LOC109497423	LOC109497423	transcript	XR_006593925.1	pseudogene	2	n.350-13965T>C
chrA1	13756213	A	T	PASS	intron_variant	MODIFIER	LOC109497423	LOC109497423	transcript	XR_006593925.1	pseudogene	2	n.350-7570A>T
chrA1	13760360	T	C	PASS	intron_variant	MODIFIER	LOC109497423	LOC109497423	transcript	XR_006593925.1	pseudogene	2	n.350-3423T>C
chrA1	13760889	G	C	PASS	intron_variant	MODIFIER	LOC109497423	LOC109497423	transcript	XR_006593925.1	pseudogene	2	n.350-2894G>C
chrA1	13767535	C	T	PASS	downstream_gene_variant	MODIFIER	LOC123383764	LOC123383764	transcript	XR_006593926.1	pseudogene	-1	n.*1310G>A
chrA1	13767535	C	T	PASS	non_coding_transcript_exon_variant	MODIFIER	LOC109497423	LOC109497423	transcript	XR_006593925.1	pseudogene	3	n.4102C>T
chrA1	13768945	T	A	PASS	downstream_gene_variant	MODIFIER	LOC109497423	LOC109497423	transcript	XR_006593925.1	pseudogene	-1	n.*770T>A
chrA1	13768945	T	A	PASS	non_coding_transcript_exon_variant	MODIFIER	LOC123383764	LOC123383764	transcript	XR_006593926.1	pseudogene	2	n.1502A>T
chrA1	13773430	C	A	PASS	intron_variant	MODIFIER	LOC123383764	LOC123383764	transcript	XR_006593926.1	pseudogene	1	n.909-3892G>T
chrA1	13773990	G	A	PASS	intron_variant	MODIFIER	LOC123383764	LOC123383764	transcript	XR_006593926.1	pseudogene	1	n.909-4452C>T
chrA1	13774238	G	GT	PASS	intron_variant	MODIFIER	LOC123383764	LOC123383764	transcript	XR_006593926.1	pseudogene	1	n.909-4701_909-4700insA
chrA1	13774239	G	T	PASS	intron_variant	MODIFIER	LOC123383764	LOC123383764	transcript	XR_006593926.1	pseudogene	1	n.909-4701C>A
chrA1	13776708	C	T	PASS	intron_variant	MODIFIER	LOC123383764	LOC123383764	transcript	XR_006593926.1	pseudogene	1	n.908+6603G>A
chrA1	13777460	G	A	PASS	intron_variant	MODIFIER	LOC123383764	LOC123383764	transcript	XR_006593926.1	pseudogene	1	n.908+5851C>T
chrA1	13777989	C	T	PASS	intron_variant	MODIFIER	LOC123383764	LOC123383764	transcript	XR_006593926.1	pseudogene	1	n.908+5322G>A
chrA1	13779851	A	AT	PASS	intron_variant	MODIFIER	LOC123383764	LOC123383764	transcript	XR_006593926.1	pseudogene	1	n.908+3459_908+3460insA
chrA1	13779863	C	A	PASS	intron_variant	MODIFIER	LOC123383764	LOC123383764	transcript	XR_006593926.1	pseudogene	1	n.908+3448G>T
chrA1	13779885	A	T	PASS	intron_variant	MODIFIER	LOC123383764	LOC123383764	transcript	XR_006593926.1	pseudogene	1	n.908+3426T>A
chrA1	13780484	C	T	PASS	intron_variant	MODIFIER	LOC123383764	LOC123383764	transcript	XR_006593926.1	pseudogene	1	n.908+2827G>A
chrA1	13780491	C	T	PASS	intron_variant	MODIFIER	LOC123383764	LOC123383764	transcript	XR_006593926.1	pseudogene	1	n.908+2820G>A
chrA1	13780646	A	G	PASS	intron_variant	MODIFIER	LOC123383764	LOC123383764	transcript	XR_006593926.1	pseudogene	1	n.908+2665T>C
chrA1	13782457	G	A	PASS	intron_variant	MODIFIER	LOC123383764	LOC123383764	transcript	XR_006593926.1	pseudogene	1	n.908+854C>T
chrA1	13782501	TTCTC	T	PASS	intron_variant	MODIFIER	LOC123383764	LOC123383764	transcript	XR_006593926.1	pseudogene	1	n.908+806_908+809delGAGA
chrA1	13783124	C	T	PASS	intron_variant	MODIFIER	LOC123383764	LOC123383764	transcript	XR_006593926.1	pseudogene	1	n.908+187G>A
chrA1	13784171	A	G	PASS	non_coding_transcript_exon_variant	MODIFIER	LOC123383764	LOC123383764	transcript	XR_006593926.1	pseudogene	1	n.48T>C
chrA1	13784830	A	G	PASS	upstream_gene_variant	MODIFIER	LOC123383764	LOC123383764	transcript	XR_006593926.1	pseudogene	-1	n.-612T>C
chrA1	13784830	A	G	PASS	intergenic_region	MODIFIER	LOC123383764-LOC102901791	LOC123383764-LOC102901791	intergenic_region	LOC123383764-LOC102901791		-1	n.13784830A>G
chrA1	13785328	T	C	PASS	upstream_gene_variant	MODIFIER	LOC123383764	LOC123383764	transcript	XR_006593926.1	pseudogene	-1	n.-1110A>G
chrA1	13785328	T	C	PASS	intergenic_region	MODIFIER	LOC123383764-LOC102901791	LOC123383764-LOC102901791	intergenic_region	LOC123383764-LOC102901791		-1	n.13785328T>C
chrA1	13786372	A	G	PASS	upstream_gene_variant	MODIFIER	LOC123383764	LOC123383764	transcript	XR_006593926.1	pseudogene	-1	n.-2154T>C
chrA1	13786372	A	G	PASS	intergenic_region	MODIFIER	LOC123383764-LOC102901791	LOC123383764-LOC102901791	intergenic_region	LOC123383764-LOC102901791		-1	n.13786372A>G
chrA1	13787990	G	A	PASS	upstream_gene_variant	MODIFIER	LOC123383764	LOC123383764	transcript	XR_006593926.1	pseudogene	-1	n.-3772C>T
chrA1	13787990	G	A	PASS	intergenic_region	MODIFIER	LOC123383764-LOC102901791	LOC123383764-LOC102901791	intergenic_region	LOC123383764-LOC102901791		-1	n.13787990G>A
chrA1	13789612	A	G	PASS	intergenic_region	MODIFIER	LOC123383764-LOC102901791	LOC123383764-LOC102901791	intergenic_region	LOC123383764-LOC102901791		-1	n.13789612A>G
chrA1	13790475	G	A	PASS	intergenic_region	MODIFIER	LOC123383764-LOC102901791	LOC123383764-LOC102901791	intergenic_region	LOC123383764-LOC102901791		-1	n.13790475G>A
chrA1	13790496	A	G	PASS	intergenic_region	MODIFIER	LOC123383764-LOC102901791	LOC123383764-LOC102901791	intergenic_region	LOC123383764-LOC102901791		-1	n.13790496A>G
chrA1	13790715	C	T	PASS	intergenic_region	MODIFIER	LOC123383764-LOC102901791	LOC123383764-LOC102901791	intergenic_region	LOC123383764-LOC102901791		-1	n.13790715C>T
chrA1	13792148	C	A	PASS	downstream_gene_variant	MODIFIER	LOC102901791	LOC102901791	transcript	XR_002153623.3	pseudogene	-1	n.*3929G>T
chrA1	13792148	C	A	PASS	downstream_gene_variant	MODIFIER	LOC102901791	LOC102901791	transcript	XR_002740665.2	pseudogene	-1	n.*3929G>T
chrA1	13792148	C	A	PASS	downstream_gene_variant	MODIFIER	LOC102901791	LOC102901791	transcript	XR_002740667.2	pseudogene	-1	n.*3929G>T
chrA1	13792148	C	A	PASS	downstream_gene_variant	MODIFIER	LOC102901791	LOC102901791	transcript	XR_002740672.2	pseudogene	-1	n.*3929G>T
chrA1	13792148	C	A	PASS	downstream_gene_variant	MODIFIER	LOC102901791	LOC102901791	transcript	XR_002740666.2	pseudogene	-1	n.*3929G>T
chrA1	13792148	C	A	PASS	downstream_gene_variant	MODIFIER	LOC102901791	LOC102901791	transcript	XR_002740669.2	pseudogene	-1	n.*3929G>T
chrA1	13792148	C	A	PASS	intergenic_region	MODIFIER	LOC123383764-LOC102901791	LOC123383764-LOC102901791	intergenic_region	LOC123383764-LOC102901791		-1	n.13792148C>A
chrA1	13792613	CAGA	C	PASS	downstream_gene_variant	MODIFIER	LOC102901791	LOC102901791	transcript	XR_002153623.3	pseudogene	-1	n.*3461_*3463delTCT
chrA1	13792613	CAGA	C	PASS	downstream_gene_variant	MODIFIER	LOC102901791	LOC102901791	transcript	XR_002740665.2	pseudogene	-1	n.*3461_*3463delTCT
chrA1	13792613	CAGA	C	PASS	downstream_gene_variant	MODIFIER	LOC102901791	LOC102901791	transcript	XR_002740667.2	pseudogene	-1	n.*3461_*3463delTCT
chrA1	13792613	CAGA	C	PASS	downstream_gene_variant	MODIFIER	LOC102901791	LOC102901791	transcript	XR_002740672.2	pseudogene	-1	n.*3461_*3463delTCT
chrA1	13792613	CAGA	C	PASS	downstream_gene_variant	MODIFIER	LOC102901791	LOC102901791	transcript	XR_002740666.2	pseudogene	-1	n.*3461_*3463delTCT
chrA1	13792613	CAGA	C	PASS	downstream_gene_variant	MODIFIER	LOC102901791	LOC102901791	transcript	XR_002740669.2	pseudogene	-1	n.*3461_*3463delTCT
chrA1	13792613	CAGA	C	PASS	intergenic_region	MODIFIER	LOC123383764-LOC102901791	LOC123383764-LOC102901791	intergenic_region	LOC123383764-LOC102901791		-1	n.13792614_13792616delAGA
chrA1	13792627	C	A	PASS	downstream_gene_variant	MODIFIER	LOC102901791	LOC102901791	transcript	XR_002153623.3	pseudogene	-1	n.*3450G>T
chrA1	13792627	C	A	PASS	downstream_gene_variant	MODIFIER	LOC102901791	LOC102901791	transcript	XR_002740665.2	pseudogene	-1	n.*3450G>T
chrA1	13792627	C	A	PASS	downstream_gene_variant	MODIFIER	LOC102901791	LOC102901791	transcript	XR_002740667.2	pseudogene	-1	n.*3450G>T
chrA1	13792627	C	A	PASS	downstream_gene_variant	MODIFIER	LOC102901791	LOC102901791	transcript	XR_002740672.2	pseudogene	-1	n.*3450G>T
chrA1	13792627	C	A	PASS	downstream_gene_variant	MODIFIER	LOC102901791	LOC102901791	transcript	XR_002740666.2	pseudogene	-1	n.*3450G>T
chrA1	13792627	C	A	PASS	downstream_gene_variant	MODIFIER	LOC102901791	LOC102901791	transcript	XR_002740669.2	pseudogene	-1	n.*3450G>T
chrA1	13792627	C	A	PASS	intergenic_region	MODIFIER	LOC123383764-LOC102901791	LOC123383764-LOC102901791	intergenic_region	LOC123383764-LOC102901791		-1	n.13792627C>A
chrA1	13797954	G	A	PASS	intron_variant	MODIFIER	LOC102901791	LOC102901791	transcript	XR_002153623.3	pseudogene	2	n.819+664C>T
chrA1	13797954	G	A	PASS	intron_variant	MODIFIER	LOC102901791	LOC102901791	transcript	XR_002740665.2	pseudogene	2	n.349+664C>T
chrA1	13797954	G	A	PASS	intron_variant	MODIFIER	LOC102901791	LOC102901791	transcript	XR_002740667.2	pseudogene	4	n.729+664C>T
chrA1	13797954	G	A	PASS	intron_variant	MODIFIER	LOC102901791	LOC102901791	transcript	XR_002740672.2	pseudogene	2	n.418+664C>T
chrA1	13797954	G	A	PASS	intron_variant	MODIFIER	LOC102901791	LOC102901791	transcript	XR_002740666.2	pseudogene	3	n.624+664C>T
chrA1	13797954	G	A	PASS	intron_variant	MODIFIER	LOC102901791	LOC102901791	transcript	XR_002740669.2	pseudogene	3	n.721+664C>T
chrA1	13799085	T	C	PASS	intron_variant	MODIFIER	LOC102901791	LOC102901791	transcript	XR_002153623.3	pseudogene	1	n.645-293A>G
chrA1	13799085	T	C	PASS	intron_variant	MODIFIER	LOC102901791	LOC102901791	transcript	XR_002740665.2	pseudogene	1	n.175-293A>G
chrA1	13799085	T	C	PASS	intron_variant	MODIFIER	LOC102901791	LOC102901791	transcript	XR_002740667.2	pseudogene	3	n.555-293A>G
chrA1	13799085	T	C	PASS	intron_variant	MODIFIER	LOC102901791	LOC102901791	transcript	XR_002740672.2	pseudogene	1	n.244-293A>G
chrA1	13799085	T	C	PASS	intron_variant	MODIFIER	LOC102901791	LOC102901791	transcript	XR_002740666.2	pseudogene	2	n.450-293A>G
chrA1	13799085	T	C	PASS	intron_variant	MODIFIER	LOC102901791	LOC102901791	transcript	XR_002740669.2	pseudogene	2	n.547-293A>G
chrA1	13800575	T	C	PASS	intron_variant	MODIFIER	LOC102901791	LOC102901791	transcript	XR_002153623.3	pseudogene	1	n.645-1783A>G
chrA1	13800575	T	C	PASS	intron_variant	MODIFIER	LOC102901791	LOC102901791	transcript	XR_002740665.2	pseudogene	1	n.175-1783A>G
chrA1	13800575	T	C	PASS	intron_variant	MODIFIER	LOC102901791	LOC102901791	transcript	XR_002740667.2	pseudogene	3	n.555-1783A>G
chrA1	13800575	T	C	PASS	intron_variant	MODIFIER	LOC102901791	LOC102901791	transcript	XR_002740672.2	pseudogene	1	n.244-1783A>G
chrA1	13800575	T	C	PASS	intron_variant	MODIFIER	LOC102901791	LOC102901791	transcript	XR_002740666.2	pseudogene	2	n.450-1783A>G
chrA1	13800575	T	C	PASS	intron_variant	MODIFIER	LOC102901791	LOC102901791	transcript	XR_002740669.2	pseudogene	2	n.547-1783A>G
chrA1	13800581	GA	G	PASS	intron_variant	MODIFIER	LOC102901791	LOC102901791	transcript	XR_002153623.3	pseudogene	1	n.645-1790delT
chrA1	13800581	GA	G	PASS	intron_variant	MODIFIER	LOC102901791	LOC102901791	transcript	XR_002740665.2	pseudogene	1	n.175-1790delT
chrA1	13800581	GA	G	PASS	intron_variant	MODIFIER	LOC102901791	LOC102901791	transcript	XR_002740667.2	pseudogene	3	n.555-1790delT
chrA1	13800581	GA	G	PASS	intron_variant	MODIFIER	LOC102901791	LOC102901791	transcript	XR_002740672.2	pseudogene	1	n.244-1790delT
chrA1	13800581	GA	G	PASS	intron_variant	MODIFIER	LOC102901791	LOC102901791	transcript	XR_002740666.2	pseudogene	2	n.450-1790delT
chrA1	13800581	GA	G	PASS	intron_variant	MODIFIER	LOC102901791	LOC102901791	transcript	XR_002740669.2	pseudogene	2	n.547-1790delT
chrA1	13800596	G	GC	PASS	intron_variant	MODIFIER	LOC102901791	LOC102901791	transcript	XR_002153623.3	pseudogene	1	n.645-1805_645-1804insG
chrA1	13800596	G	GC	PASS	intron_variant	MODIFIER	LOC102901791	LOC102901791	transcript	XR_002740665.2	pseudogene	1	n.175-1805_175-1804insG
chrA1	13800596	G	GC	PASS	intron_variant	MODIFIER	LOC102901791	LOC102901791	transcript	XR_002740667.2	pseudogene	3	n.555-1805_555-1804insG
chrA1	13800596	G	GC	PASS	intron_variant	MODIFIER	LOC102901791	LOC102901791	transcript	XR_002740672.2	pseudogene	1	n.244-1805_244-1804insG
chrA1	13800596	G	GC	PASS	intron_variant	MODIFIER	LOC102901791	LOC102901791	transcript	XR_002740666.2	pseudogene	2	n.450-1805_450-1804insG
chrA1	13800596	G	GC	PASS	intron_variant	MODIFIER	LOC102901791	LOC102901791	transcript	XR_002740669.2	pseudogene	2	n.547-1805_547-1804insG
chrA1	13811762	G	A	PASS	intron_variant	MODIFIER	LOC102901791	LOC102901791	transcript	XR_002153623.3	pseudogene	1	n.645-12970C>T
chrA1	13811762	G	A	PASS	intron_variant	MODIFIER	LOC102901791	LOC102901791	transcript	XR_002740665.2	pseudogene	1	n.175-12970C>T
chrA1	13811762	G	A	PASS	intron_variant	MODIFIER	LOC102901791	LOC102901791	transcript	XR_002740667.2	pseudogene	3	n.555-12970C>T
chrA1	13811762	G	A	PASS	intron_variant	MODIFIER	LOC102901791	LOC102901791	transcript	XR_002740672.2	pseudogene	1	n.244-12970C>T
chrA1	13811762	G	A	PASS	intron_variant	MODIFIER	LOC102901791	LOC102901791	transcript	XR_002740666.2	pseudogene	2	n.450-12970C>T
chrA1	13811762	G	A	PASS	intron_variant	MODIFIER	LOC102901791	LOC102901791	transcript	XR_002740669.2	pseudogene	2	n.547-12970C>T
chrA1	13812606	T	A	PASS	intron_variant	MODIFIER	LOC102901791	LOC102901791	transcript	XR_002153623.3	pseudogene	1	n.645-13814A>T
chrA1	13812606	T	A	PASS	intron_variant	MODIFIER	LOC102901791	LOC102901791	transcript	XR_002740665.2	pseudogene	1	n.175-13814A>T
chrA1	13812606	T	A	PASS	intron_variant	MODIFIER	LOC102901791	LOC102901791	transcript	XR_002740667.2	pseudogene	3	n.555-13814A>T
chrA1	13812606	T	A	PASS	intron_variant	MODIFIER	LOC102901791	LOC102901791	transcript	XR_002740672.2	pseudogene	1	n.244-13814A>T
chrA1	13812606	T	A	PASS	intron_variant	MODIFIER	LOC102901791	LOC102901791	transcript	XR_002740666.2	pseudogene	2	n.450-13814A>T
chrA1	13812606	T	A	PASS	intron_variant	MODIFIER	LOC102901791	LOC102901791	transcript	XR_002740669.2	pseudogene	2	n.547-13814A>T
chrA1	13813011	C	A	PASS	intron_variant	MODIFIER	LOC102901791	LOC102901791	transcript	XR_002153623.3	pseudogene	1	n.645-14219G>T
chrA1	13813011	C	A	PASS	intron_variant	MODIFIER	LOC102901791	LOC102901791	transcript	XR_002740665.2	pseudogene	1	n.175-14219G>T
chrA1	13813011	C	A	PASS	intron_variant	MODIFIER	LOC102901791	LOC102901791	transcript	XR_002740667.2	pseudogene	3	n.555-14219G>T
chrA1	13813011	C	A	PASS	intron_variant	MODIFIER	LOC102901791	LOC102901791	transcript	XR_002740672.2	pseudogene	1	n.244-14219G>T
chrA1	13813011	C	A	PASS	intron_variant	MODIFIER	LOC102901791	LOC102901791	transcript	XR_002740666.2	pseudogene	2	n.450-14219G>T
chrA1	13813011	C	A	PASS	intron_variant	MODIFIER	LOC102901791	LOC102901791	transcript	XR_002740669.2	pseudogene	2	n.547-14219G>T
chrA1	13814851	A	C	PASS	intron_variant	MODIFIER	LOC102901791	LOC102901791	transcript	XR_002153623.3	pseudogene	1	n.645-16059T>G
chrA1	13814851	A	C	PASS	intron_variant	MODIFIER	LOC102901791	LOC102901791	transcript	XR_002740665.2	pseudogene	1	n.175-16059T>G
chrA1	13814851	A	C	PASS	intron_variant	MODIFIER	LOC102901791	LOC102901791	transcript	XR_002740667.2	pseudogene	3	n.555-16059T>G
chrA1	13814851	A	C	PASS	intron_variant	MODIFIER	LOC102901791	LOC102901791	transcript	XR_002740672.2	pseudogene	1	n.244-16059T>G
chrA1	13814851	A	C	PASS	intron_variant	MODIFIER	LOC102901791	LOC102901791	transcript	XR_002740666.2	pseudogene	2	n.450-16059T>G
chrA1	13814851	A	C	PASS	intron_variant	MODIFIER	LOC102901791	LOC102901791	transcript	XR_002740669.2	pseudogene	2	n.547-16059T>G
chrA1	13814917	G	C	PASS	intron_variant	MODIFIER	LOC102901791	LOC102901791	transcript	XR_002153623.3	pseudogene	1	n.645-16125C>G
chrA1	13814917	G	C	PASS	intron_variant	MODIFIER	LOC102901791	LOC102901791	transcript	XR_002740665.2	pseudogene	1	n.175-16125C>G
chrA1	13814917	G	C	PASS	intron_variant	MODIFIER	LOC102901791	LOC102901791	transcript	XR_002740667.2	pseudogene	3	n.555-16125C>G
chrA1	13814917	G	C	PASS	intron_variant	MODIFIER	LOC102901791	LOC102901791	transcript	XR_002740672.2	pseudogene	1	n.244-16125C>G
chrA1	13814917	G	C	PASS	intron_variant	MODIFIER	LOC102901791	LOC102901791	transcript	XR_002740666.2	pseudogene	2	n.450-16125C>G
chrA1	13814917	G	C	PASS	intron_variant	MODIFIER	LOC102901791	LOC102901791	transcript	XR_002740669.2	pseudogene	2	n.547-16125C>G
chrA1	13815327	ATACT	A	PASS	intron_variant	MODIFIER	LOC102901791	LOC102901791	transcript	XR_002153623.3	pseudogene	1	n.645-16539_645-16536delAGTA
chrA1	13815327	ATACT	A	PASS	intron_variant	MODIFIER	LOC102901791	LOC102901791	transcript	XR_002740665.2	pseudogene	1	n.175-16539_175-16536delAGTA
chrA1	13815327	ATACT	A	PASS	intron_variant	MODIFIER	LOC102901791	LOC102901791	transcript	XR_002740667.2	pseudogene	3	n.555-16539_555-16536delAGTA
chrA1	13815327	ATACT	A	PASS	intron_variant	MODIFIER	LOC102901791	LOC102901791	transcript	XR_002740672.2	pseudogene	1	n.244-16539_244-16536delAGTA
chrA1	13815327	ATACT	A	PASS	intron_variant	MODIFIER	LOC102901791	LOC102901791	transcript	XR_002740666.2	pseudogene	2	n.450-16539_450-16536delAGTA
chrA1	13815327	ATACT	A	PASS	intron_variant	MODIFIER	LOC102901791	LOC102901791	transcript	XR_002740669.2	pseudogene	2	n.547-16539_547-16536delAGTA
chrA1	13815757	C	T	PASS	intron_variant	MODIFIER	LOC102901791	LOC102901791	transcript	XR_002153623.3	pseudogene	1	n.645-16965G>A
chrA1	13815757	C	T	PASS	intron_variant	MODIFIER	LOC102901791	LOC102901791	transcript	XR_002740665.2	pseudogene	1	n.175-16965G>A
chrA1	13815757	C	T	PASS	intron_variant	MODIFIER	LOC102901791	LOC102901791	transcript	XR_002740667.2	pseudogene	3	n.555-16965G>A
chrA1	13815757	C	T	PASS	intron_variant	MODIFIER	LOC102901791	LOC102901791	transcript	XR_002740672.2	pseudogene	1	n.244-16965G>A
chrA1	13815757	C	T	PASS	intron_variant	MODIFIER	LOC102901791	LOC102901791	transcript	XR_002740666.2	pseudogene	2	n.450-16965G>A
chrA1	13815757	C	T	PASS	intron_variant	MODIFIER	LOC102901791	LOC102901791	transcript	XR_002740669.2	pseudogene	2	n.547-16965G>A
chrA1	13815960	G	A	PASS	intron_variant	MODIFIER	LOC102901791	LOC102901791	transcript	XR_002153623.3	pseudogene	1	n.645-17168C>T
chrA1	13815960	G	A	PASS	intron_variant	MODIFIER	LOC102901791	LOC102901791	transcript	XR_002740665.2	pseudogene	1	n.175-17168C>T
chrA1	13815960	G	A	PASS	intron_variant	MODIFIER	LOC102901791	LOC102901791	transcript	XR_002740667.2	pseudogene	3	n.555-17168C>T
chrA1	13815960	G	A	PASS	intron_variant	MODIFIER	LOC102901791	LOC102901791	transcript	XR_002740672.2	pseudogene	1	n.244-17168C>T
chrA1	13815960	G	A	PASS	intron_variant	MODIFIER	LOC102901791	LOC102901791	transcript	XR_002740666.2	pseudogene	2	n.450-17168C>T
chrA1	13815960	G	A	PASS	intron_variant	MODIFIER	LOC102901791	LOC102901791	transcript	XR_002740669.2	pseudogene	2	n.547-17168C>T
chrA1	13816141	C	T	PASS	intron_variant	MODIFIER	LOC102901791	LOC102901791	transcript	XR_002153623.3	pseudogene	1	n.645-17349G>A
chrA1	13816141	C	T	PASS	intron_variant	MODIFIER	LOC102901791	LOC102901791	transcript	XR_002740665.2	pseudogene	1	n.175-17349G>A
chrA1	13816141	C	T	PASS	intron_variant	MODIFIER	LOC102901791	LOC102901791	transcript	XR_002740667.2	pseudogene	3	n.555-17349G>A
chrA1	13816141	C	T	PASS	intron_variant	MODIFIER	LOC102901791	LOC102901791	transcript	XR_002740672.2	pseudogene	1	n.244-17349G>A
chrA1	13816141	C	T	PASS	intron_variant	MODIFIER	LOC102901791	LOC102901791	transcript	XR_002740666.2	pseudogene	2	n.450-17349G>A
chrA1	13816141	C	T	PASS	intron_variant	MODIFIER	LOC102901791	LOC102901791	transcript	XR_002740669.2	pseudogene	2	n.547-17349G>A
chrA1	13817135	C	T	PASS	intron_variant	MODIFIER	LOC102901791	LOC102901791	transcript	XR_002153623.3	pseudogene	1	n.645-18343G>A
chrA1	13817135	C	T	PASS	intron_variant	MODIFIER	LOC102901791	LOC102901791	transcript	XR_002740665.2	pseudogene	1	n.175-18343G>A
chrA1	13817135	C	T	PASS	intron_variant	MODIFIER	LOC102901791	LOC102901791	transcript	XR_002740667.2	pseudogene	3	n.555-18343G>A
chrA1	13817135	C	T	PASS	intron_variant	MODIFIER	LOC102901791	LOC102901791	transcript	XR_002740672.2	pseudogene	1	n.244-18343G>A
chrA1	13817135	C	T	PASS	intron_variant	MODIFIER	LOC102901791	LOC102901791	transcript	XR_002740666.2	pseudogene	2	n.450-18343G>A
chrA1	13817135	C	T	PASS	intron_variant	MODIFIER	LOC102901791	LOC102901791	transcript	XR_002740669.2	pseudogene	2	n.547-18343G>A
chrA1	13824000	A	G	PASS	intron_variant	MODIFIER	LOC102901791	LOC102901791	transcript	XR_002153623.3	pseudogene	1	n.645-25208T>C
chrA1	13824000	A	G	PASS	intron_variant	MODIFIER	LOC102901791	LOC102901791	transcript	XR_002740665.2	pseudogene	1	n.174+18103T>C
chrA1	13824000	A	G	PASS	intron_variant	MODIFIER	LOC102901791	LOC102901791	transcript	XR_002740667.2	pseudogene	3	n.554+12959T>C
chrA1	13824000	A	G	PASS	intron_variant	MODIFIER	LOC102901791	LOC102901791	transcript	XR_002740672.2	pseudogene	1	n.244-25208T>C
chrA1	13824000	A	G	PASS	intron_variant	MODIFIER	LOC102901791	LOC102901791	transcript	XR_002740666.2	pseudogene	2	n.450-25208T>C
chrA1	13824000	A	G	PASS	intron_variant	MODIFIER	LOC102901791	LOC102901791	transcript	XR_002740669.2	pseudogene	2	n.547-25208T>C
chrA1	13826212	G	A	PASS	intron_variant	MODIFIER	LOC102901791	LOC102901791	transcript	XR_002153623.3	pseudogene	1	n.645-27420C>T
chrA1	13826212	G	A	PASS	intron_variant	MODIFIER	LOC102901791	LOC102901791	transcript	XR_002740665.2	pseudogene	1	n.174+15891C>T
chrA1	13826212	G	A	PASS	intron_variant	MODIFIER	LOC102901791	LOC102901791	transcript	XR_002740667.2	pseudogene	3	n.554+10747C>T
chrA1	13826212	G	A	PASS	intron_variant	MODIFIER	LOC102901791	LOC102901791	transcript	XR_002740672.2	pseudogene	1	n.244-27420C>T
chrA1	13826212	G	A	PASS	intron_variant	MODIFIER	LOC102901791	LOC102901791	transcript	XR_002740666.2	pseudogene	2	n.450-27420C>T
chrA1	13826212	G	A	PASS	intron_variant	MODIFIER	LOC102901791	LOC102901791	transcript	XR_002740669.2	pseudogene	2	n.547-27420C>T
chrA1	13829797	G	A	PASS	intron_variant	MODIFIER	LOC102901791	LOC102901791	transcript	XR_002153623.3	pseudogene	1	n.645-31005C>T
chrA1	13829797	G	A	PASS	intron_variant	MODIFIER	LOC102901791	LOC102901791	transcript	XR_002740665.2	pseudogene	1	n.174+12306C>T
chrA1	13829797	G	A	PASS	intron_variant	MODIFIER	LOC102901791	LOC102901791	transcript	XR_002740667.2	pseudogene	3	n.554+7162C>T
chrA1	13829797	G	A	PASS	intron_variant	MODIFIER	LOC102901791	LOC102901791	transcript	XR_002740672.2	pseudogene	1	n.244-31005C>T
chrA1	13829797	G	A	PASS	intron_variant	MODIFIER	LOC102901791	LOC102901791	transcript	XR_002740666.2	pseudogene	2	n.450-31005C>T
chrA1	13829797	G	A	PASS	intron_variant	MODIFIER	LOC102901791	LOC102901791	transcript	XR_002740669.2	pseudogene	2	n.547-31005C>T
chrA1	13835076	A	T	PASS	intron_variant	MODIFIER	LOC102901791	LOC102901791	transcript	XR_002153623.3	pseudogene	1	n.645-36284T>A
chrA1	13835076	A	T	PASS	intron_variant	MODIFIER	LOC102901791	LOC102901791	transcript	XR_002740665.2	pseudogene	1	n.174+7027T>A
chrA1	13835076	A	T	PASS	intron_variant	MODIFIER	LOC102901791	LOC102901791	transcript	XR_002740667.2	pseudogene	3	n.554+1883T>A
chrA1	13835076	A	T	PASS	intron_variant	MODIFIER	LOC102901791	LOC102901791	transcript	XR_002740672.2	pseudogene	1	n.244-36284T>A
chrA1	13835076	A	T	PASS	intron_variant	MODIFIER	LOC102901791	LOC102901791	transcript	XR_002740666.2	pseudogene	2	n.450-36284T>A
chrA1	13835076	A	T	PASS	intron_variant	MODIFIER	LOC102901791	LOC102901791	transcript	XR_002740669.2	pseudogene	2	n.547-36284T>A
chrA1	13836833	G	A	PASS	intron_variant	MODIFIER	LOC102901791	LOC102901791	transcript	XR_002153623.3	pseudogene	1	n.645-38041C>T
chrA1	13836833	G	A	PASS	intron_variant	MODIFIER	LOC102901791	LOC102901791	transcript	XR_002740665.2	pseudogene	1	n.174+5270C>T
chrA1	13836833	G	A	PASS	intron_variant	MODIFIER	LOC102901791	LOC102901791	transcript	XR_002740667.2	pseudogene	3	n.554+126C>T
chrA1	13836833	G	A	PASS	intron_variant	MODIFIER	LOC102901791	LOC102901791	transcript	XR_002740672.2	pseudogene	1	n.244-38041C>T
chrA1	13836833	G	A	PASS	intron_variant	MODIFIER	LOC102901791	LOC102901791	transcript	XR_002740666.2	pseudogene	2	n.450-38041C>T
chrA1	13836833	G	A	PASS	intron_variant	MODIFIER	LOC102901791	LOC102901791	transcript	XR_002740669.2	pseudogene	2	n.547-38041C>T
chrA1	13851033	GAAA	G	PASS	intron_variant	MODIFIER	LOC102901791	LOC102901791	transcript	XR_002153623.3	pseudogene	1	n.644+35028_644+35030delTTT
chrA1	13851033	GAAA	G	PASS	intron_variant	MODIFIER	LOC102901791	LOC102901791	transcript	XR_002740672.2	pseudogene	1	n.243+35429_243+35431delTTT
chrA1	13851033	GAAA	G	PASS	intron_variant	MODIFIER	LOC102901791	LOC102901791	transcript	XR_002740666.2	pseudogene	2	n.449+35028_449+35030delTTT
chrA1	13851033	GAAA	G	PASS	intron_variant	MODIFIER	LOC102901791	LOC102901791	transcript	XR_002740669.2	pseudogene	2	n.546+35028_546+35030delTTT
chrA1	13851037	CCAA	C	PASS	intron_variant	MODIFIER	LOC102901791	LOC102901791	transcript	XR_002153623.3	pseudogene	1	n.644+35024_644+35026delTTG
chrA1	13851037	CCAA	C	PASS	intron_variant	MODIFIER	LOC102901791	LOC102901791	transcript	XR_002740672.2	pseudogene	1	n.243+35425_243+35427delTTG
chrA1	13851037	CCAA	C	PASS	intron_variant	MODIFIER	LOC102901791	LOC102901791	transcript	XR_002740666.2	pseudogene	2	n.449+35024_449+35026delTTG
chrA1	13851037	CCAA	C	PASS	intron_variant	MODIFIER	LOC102901791	LOC102901791	transcript	XR_002740669.2	pseudogene	2	n.546+35024_546+35026delTTG
chrA1	13855422	G	A	PASS	intron_variant	MODIFIER	LOC102901791	LOC102901791	transcript	XR_002153623.3	pseudogene	1	n.644+30642C>T
chrA1	13855422	G	A	PASS	intron_variant	MODIFIER	LOC102901791	LOC102901791	transcript	XR_002740672.2	pseudogene	1	n.243+31043C>T
chrA1	13855422	G	A	PASS	intron_variant	MODIFIER	LOC102901791	LOC102901791	transcript	XR_002740666.2	pseudogene	2	n.449+30642C>T
chrA1	13855422	G	A	PASS	intron_variant	MODIFIER	LOC102901791	LOC102901791	transcript	XR_002740669.2	pseudogene	2	n.546+30642C>T
chrA1	13856528	G	GAATTAAACTAGGAAAGCATCA	PASS	intron_variant	MODIFIER	LOC102901791	LOC102901791	transcript	XR_002153623.3	pseudogene	1	n.644+29535_644+29536insTGATGCTTTCCTAGTTTAATT
chrA1	13856528	G	GAATTAAACTAGGAAAGCATCA	PASS	intron_variant	MODIFIER	LOC102901791	LOC102901791	transcript	XR_002740672.2	pseudogene	1	n.243+29936_243+29937insTGATGCTTTCCTAGTTTAATT
chrA1	13856528	G	GAATTAAACTAGGAAAGCATCA	PASS	intron_variant	MODIFIER	LOC102901791	LOC102901791	transcript	XR_002740666.2	pseudogene	2	n.449+29535_449+29536insTGATGCTTTCCTAGTTTAATT
chrA1	13856528	G	GAATTAAACTAGGAAAGCATCA	PASS	intron_variant	MODIFIER	LOC102901791	LOC102901791	transcript	XR_002740669.2	pseudogene	2	n.546+29535_546+29536insTGATGCTTTCCTAGTTTAATT
chrA1	13863092	G	A	PASS	intron_variant	MODIFIER	LOC102901791	LOC102901791	transcript	XR_002153623.3	pseudogene	1	n.644+22972C>T
chrA1	13863092	G	A	PASS	intron_variant	MODIFIER	LOC102901791	LOC102901791	transcript	XR_002740672.2	pseudogene	1	n.243+23373C>T
chrA1	13863092	G	A	PASS	intron_variant	MODIFIER	LOC102901791	LOC102901791	transcript	XR_002740666.2	pseudogene	2	n.449+22972C>T
chrA1	13863092	G	A	PASS	intron_variant	MODIFIER	LOC102901791	LOC102901791	transcript	XR_002740669.2	pseudogene	2	n.546+22972C>T
chrA1	13863199	T	C	PASS	intron_variant	MODIFIER	LOC102901791	LOC102901791	transcript	XR_002153623.3	pseudogene	1	n.644+22865A>G
chrA1	13863199	T	C	PASS	intron_variant	MODIFIER	LOC102901791	LOC102901791	transcript	XR_002740672.2	pseudogene	1	n.243+23266A>G
chrA1	13863199	T	C	PASS	intron_variant	MODIFIER	LOC102901791	LOC102901791	transcript	XR_002740666.2	pseudogene	2	n.449+22865A>G
chrA1	13863199	T	C	PASS	intron_variant	MODIFIER	LOC102901791	LOC102901791	transcript	XR_002740669.2	pseudogene	2	n.546+22865A>G
chrA1	13865915	AGC	A	PASS	intron_variant	MODIFIER	LOC102901791	LOC102901791	transcript	XR_002153623.3	pseudogene	1	n.644+20147_644+20148delGC
chrA1	13865915	AGC	A	PASS	intron_variant	MODIFIER	LOC102901791	LOC102901791	transcript	XR_002740672.2	pseudogene	1	n.243+20548_243+20549delGC
chrA1	13865915	AGC	A	PASS	intron_variant	MODIFIER	LOC102901791	LOC102901791	transcript	XR_002740666.2	pseudogene	2	n.449+20147_449+20148delGC
chrA1	13865915	AGC	A	PASS	intron_variant	MODIFIER	LOC102901791	LOC102901791	transcript	XR_002740669.2	pseudogene	2	n.546+20147_546+20148delGC
chrA1	13870803	C	T	PASS	intron_variant	MODIFIER	LOC102901791	LOC102901791	transcript	XR_002153623.3	pseudogene	1	n.644+15261G>A
chrA1	13870803	C	T	PASS	intron_variant	MODIFIER	LOC102901791	LOC102901791	transcript	XR_002740672.2	pseudogene	1	n.243+15662G>A
chrA1	13870803	C	T	PASS	intron_variant	MODIFIER	LOC102901791	LOC102901791	transcript	XR_002740666.2	pseudogene	2	n.449+15261G>A
chrA1	13870803	C	T	PASS	intron_variant	MODIFIER	LOC102901791	LOC102901791	transcript	XR_002740669.2	pseudogene	2	n.546+15261G>A
chrA1	13872340	G	A	PASS	intron_variant	MODIFIER	LOC102901791	LOC102901791	transcript	XR_002153623.3	pseudogene	1	n.644+13724C>T
chrA1	13872340	G	A	PASS	intron_variant	MODIFIER	LOC102901791	LOC102901791	transcript	XR_002740672.2	pseudogene	1	n.243+14125C>T
chrA1	13872340	G	A	PASS	intron_variant	MODIFIER	LOC102901791	LOC102901791	transcript	XR_002740666.2	pseudogene	2	n.449+13724C>T
chrA1	13872340	G	A	PASS	intron_variant	MODIFIER	LOC102901791	LOC102901791	transcript	XR_002740669.2	pseudogene	2	n.546+13724C>T
chrA1	13879463	A	T	PASS	intron_variant	MODIFIER	LOC102901791	LOC102901791	transcript	XR_002153623.3	pseudogene	1	n.644+6601T>A
chrA1	13879463	A	T	PASS	intron_variant	MODIFIER	LOC102901791	LOC102901791	transcript	XR_002740672.2	pseudogene	1	n.243+7002T>A
chrA1	13879463	A	T	PASS	intron_variant	MODIFIER	LOC102901791	LOC102901791	transcript	XR_002740666.2	pseudogene	2	n.449+6601T>A
chrA1	13879463	A	T	PASS	intron_variant	MODIFIER	LOC102901791	LOC102901791	transcript	XR_002740669.2	pseudogene	2	n.546+6601T>A
chrA1	13888279	C	A	PASS	upstream_gene_variant	MODIFIER	LOC102901791	LOC102901791	transcript	XR_002153623.3	pseudogene	-1	n.-1572G>T
chrA1	13888279	C	A	PASS	upstream_gene_variant	MODIFIER	LOC102901791	LOC102901791	transcript	XR_002740672.2	pseudogene	-1	n.-1572G>T
chrA1	13888279	C	A	PASS	upstream_gene_variant	MODIFIER	LOC102901791	LOC102901791	transcript	XR_002740666.2	pseudogene	-1	n.-1569G>T
chrA1	13888279	C	A	PASS	upstream_gene_variant	MODIFIER	LOC102901791	LOC102901791	transcript	XR_002740669.2	pseudogene	-1	n.-1220G>T
chrA1	13888279	C	A	PASS	intron_variant	MODIFIER	NBEA	NBEA	transcript	XM_023250717.2	protein_coding	1	c.300+588C>A
chrA1	13888279	C	A	PASS	intron_variant	MODIFIER	NBEA	NBEA	transcript	XM_011286341.4	protein_coding	1	c.300+588C>A
chrA1	13888279	C	A	PASS	intron_variant	MODIFIER	NBEA	NBEA	transcript	XM_019825371.3	protein_coding	1	c.300+588C>A
chrA1	13888279	C	A	PASS	intron_variant	MODIFIER	NBEA	NBEA	transcript	XM_019825374.3	protein_coding	1	c.300+588C>A
chrA1	13888279	C	A	PASS	intron_variant	MODIFIER	NBEA	NBEA	transcript	XM_019825380.3	protein_coding	1	c.300+588C>A
chrA1	13888279	C	A	PASS	intron_variant	MODIFIER	NBEA	NBEA	transcript	XM_023250721.2	protein_coding	1	c.300+588C>A
chrA1	13888279	C	A	PASS	intron_variant	MODIFIER	NBEA	NBEA	transcript	XM_023250724.2	protein_coding	1	c.300+588C>A
chrA1	13888279	C	A	PASS	intron_variant	MODIFIER	NBEA	NBEA	transcript	XM_023250731.2	protein_coding	1	c.300+588C>A
chrA1	13888279	C	A	PASS	intron_variant	MODIFIER	NBEA	NBEA	transcript	XM_023250733.2	protein_coding	1	c.300+588C>A
chrA1	13888279	C	A	PASS	intron_variant	MODIFIER	NBEA	NBEA	transcript	XM_045051925.1	protein_coding	1	c.300+588C>A
chrA1	13889362	C	T	PASS	upstream_gene_variant	MODIFIER	LOC102901791	LOC102901791	transcript	XR_002153623.3	pseudogene	-1	n.-2655G>A
chrA1	13889362	C	T	PASS	upstream_gene_variant	MODIFIER	LOC102901791	LOC102901791	transcript	XR_002740672.2	pseudogene	-1	n.-2655G>A
chrA1	13889362	C	T	PASS	upstream_gene_variant	MODIFIER	LOC102901791	LOC102901791	transcript	XR_002740666.2	pseudogene	-1	n.-2652G>A
chrA1	13889362	C	T	PASS	upstream_gene_variant	MODIFIER	LOC102901791	LOC102901791	transcript	XR_002740669.2	pseudogene	-1	n.-2303G>A
chrA1	13889362	C	T	PASS	intron_variant	MODIFIER	NBEA	NBEA	transcript	XM_023250717.2	protein_coding	1	c.300+1671C>T
chrA1	13889362	C	T	PASS	intron_variant	MODIFIER	NBEA	NBEA	transcript	XM_011286341.4	protein_coding	1	c.300+1671C>T
chrA1	13889362	C	T	PASS	intron_variant	MODIFIER	NBEA	NBEA	transcript	XM_019825371.3	protein_coding	1	c.300+1671C>T
chrA1	13889362	C	T	PASS	intron_variant	MODIFIER	NBEA	NBEA	transcript	XM_019825374.3	protein_coding	1	c.300+1671C>T
chrA1	13889362	C	T	PASS	intron_variant	MODIFIER	NBEA	NBEA	transcript	XM_019825380.3	protein_coding	1	c.300+1671C>T
chrA1	13889362	C	T	PASS	intron_variant	MODIFIER	NBEA	NBEA	transcript	XM_023250721.2	protein_coding	1	c.300+1671C>T
chrA1	13889362	C	T	PASS	intron_variant	MODIFIER	NBEA	NBEA	transcript	XM_023250724.2	protein_coding	1	c.300+1671C>T
chrA1	13889362	C	T	PASS	intron_variant	MODIFIER	NBEA	NBEA	transcript	XM_023250731.2	protein_coding	1	c.300+1671C>T
chrA1	13889362	C	T	PASS	intron_variant	MODIFIER	NBEA	NBEA	transcript	XM_023250733.2	protein_coding	1	c.300+1671C>T
chrA1	13889362	C	T	PASS	intron_variant	MODIFIER	NBEA	NBEA	transcript	XM_045051925.1	protein_coding	1	c.300+1671C>T
chrA1	13889366	C	A	PASS	upstream_gene_variant	MODIFIER	LOC102901791	LOC102901791	transcript	XR_002153623.3	pseudogene	-1	n.-2659G>T
chrA1	13889366	C	A	PASS	upstream_gene_variant	MODIFIER	LOC102901791	LOC102901791	transcript	XR_002740672.2	pseudogene	-1	n.-2659G>T
chrA1	13889366	C	A	PASS	upstream_gene_variant	MODIFIER	LOC102901791	LOC102901791	transcript	XR_002740666.2	pseudogene	-1	n.-2656G>T
chrA1	13889366	C	A	PASS	upstream_gene_variant	MODIFIER	LOC102901791	LOC102901791	transcript	XR_002740669.2	pseudogene	-1	n.-2307G>T
chrA1	13889366	C	A	PASS	intron_variant	MODIFIER	NBEA	NBEA	transcript	XM_023250717.2	protein_coding	1	c.300+1675C>A
chrA1	13889366	C	A	PASS	intron_variant	MODIFIER	NBEA	NBEA	transcript	XM_011286341.4	protein_coding	1	c.300+1675C>A
chrA1	13889366	C	A	PASS	intron_variant	MODIFIER	NBEA	NBEA	transcript	XM_019825371.3	protein_coding	1	c.300+1675C>A
chrA1	13889366	C	A	PASS	intron_variant	MODIFIER	NBEA	NBEA	transcript	XM_019825374.3	protein_coding	1	c.300+1675C>A
chrA1	13889366	C	A	PASS	intron_variant	MODIFIER	NBEA	NBEA	transcript	XM_019825380.3	protein_coding	1	c.300+1675C>A
chrA1	13889366	C	A	PASS	intron_variant	MODIFIER	NBEA	NBEA	transcript	XM_023250721.2	protein_coding	1	c.300+1675C>A
chrA1	13889366	C	A	PASS	intron_variant	MODIFIER	NBEA	NBEA	transcript	XM_023250724.2	protein_coding	1	c.300+1675C>A
chrA1	13889366	C	A	PASS	intron_variant	MODIFIER	NBEA	NBEA	transcript	XM_023250731.2	protein_coding	1	c.300+1675C>A
chrA1	13889366	C	A	PASS	intron_variant	MODIFIER	NBEA	NBEA	transcript	XM_023250733.2	protein_coding	1	c.300+1675C>A
chrA1	13889366	C	A	PASS	intron_variant	MODIFIER	NBEA	NBEA	transcript	XM_045051925.1	protein_coding	1	c.300+1675C>A
chrA1	13889466	A	G	PASS	upstream_gene_variant	MODIFIER	LOC102901791	LOC102901791	transcript	XR_002153623.3	pseudogene	-1	n.-2759T>C
chrA1	13889466	A	G	PASS	upstream_gene_variant	MODIFIER	LOC102901791	LOC102901791	transcript	XR_002740672.2	pseudogene	-1	n.-2759T>C
chrA1	13889466	A	G	PASS	upstream_gene_variant	MODIFIER	LOC102901791	LOC102901791	transcript	XR_002740666.2	pseudogene	-1	n.-2756T>C
chrA1	13889466	A	G	PASS	upstream_gene_variant	MODIFIER	LOC102901791	LOC102901791	transcript	XR_002740669.2	pseudogene	-1	n.-2407T>C
chrA1	13889466	A	G	PASS	intron_variant	MODIFIER	NBEA	NBEA	transcript	XM_023250717.2	protein_coding	1	c.300+1775A>G
chrA1	13889466	A	G	PASS	intron_variant	MODIFIER	NBEA	NBEA	transcript	XM_011286341.4	protein_coding	1	c.300+1775A>G
chrA1	13889466	A	G	PASS	intron_variant	MODIFIER	NBEA	NBEA	transcript	XM_019825371.3	protein_coding	1	c.300+1775A>G
chrA1	13889466	A	G	PASS	intron_variant	MODIFIER	NBEA	NBEA	transcript	XM_019825374.3	protein_coding	1	c.300+1775A>G
chrA1	13889466	A	G	PASS	intron_variant	MODIFIER	NBEA	NBEA	transcript	XM_019825380.3	protein_coding	1	c.300+1775A>G
chrA1	13889466	A	G	PASS	intron_variant	MODIFIER	NBEA	NBEA	transcript	XM_023250721.2	protein_coding	1	c.300+1775A>G
chrA1	13889466	A	G	PASS	intron_variant	MODIFIER	NBEA	NBEA	transcript	XM_023250724.2	protein_coding	1	c.300+1775A>G
chrA1	13889466	A	G	PASS	intron_variant	MODIFIER	NBEA	NBEA	transcript	XM_023250731.2	protein_coding	1	c.300+1775A>G
chrA1	13889466	A	G	PASS	intron_variant	MODIFIER	NBEA	NBEA	transcript	XM_023250733.2	protein_coding	1	c.300+1775A>G
chrA1	13889466	A	G	PASS	intron_variant	MODIFIER	NBEA	NBEA	transcript	XM_045051925.1	protein_coding	1	c.300+1775A>G
chrA1	13890794	T	C	PASS	upstream_gene_variant	MODIFIER	LOC102901791	LOC102901791	transcript	XR_002153623.3	pseudogene	-1	n.-4087A>G
chrA1	13890794	T	C	PASS	upstream_gene_variant	MODIFIER	LOC102901791	LOC102901791	transcript	XR_002740672.2	pseudogene	-1	n.-4087A>G
chrA1	13890794	T	C	PASS	upstream_gene_variant	MODIFIER	LOC102901791	LOC102901791	transcript	XR_002740666.2	pseudogene	-1	n.-4084A>G
chrA1	13890794	T	C	PASS	upstream_gene_variant	MODIFIER	LOC102901791	LOC102901791	transcript	XR_002740669.2	pseudogene	-1	n.-3735A>G
chrA1	13890794	T	C	PASS	intron_variant	MODIFIER	NBEA	NBEA	transcript	XM_023250717.2	protein_coding	1	c.300+3103T>C
chrA1	13890794	T	C	PASS	intron_variant	MODIFIER	NBEA	NBEA	transcript	XM_011286341.4	protein_coding	1	c.300+3103T>C
chrA1	13890794	T	C	PASS	intron_variant	MODIFIER	NBEA	NBEA	transcript	XM_019825371.3	protein_coding	1	c.300+3103T>C
chrA1	13890794	T	C	PASS	intron_variant	MODIFIER	NBEA	NBEA	transcript	XM_019825374.3	protein_coding	1	c.300+3103T>C
chrA1	13890794	T	C	PASS	intron_variant	MODIFIER	NBEA	NBEA	transcript	XM_019825380.3	protein_coding	1	c.300+3103T>C
chrA1	13890794	T	C	PASS	intron_variant	MODIFIER	NBEA	NBEA	transcript	XM_023250721.2	protein_coding	1	c.300+3103T>C
chrA1	13890794	T	C	PASS	intron_variant	MODIFIER	NBEA	NBEA	transcript	XM_023250724.2	protein_coding	1	c.300+3103T>C
chrA1	13890794	T	C	PASS	intron_variant	MODIFIER	NBEA	NBEA	transcript	XM_023250731.2	protein_coding	1	c.300+3103T>C
chrA1	13890794	T	C	PASS	intron_variant	MODIFIER	NBEA	NBEA	transcript	XM_023250733.2	protein_coding	1	c.300+3103T>C
chrA1	13890794	T	C	PASS	intron_variant	MODIFIER	NBEA	NBEA	transcript	XM_045051925.1	protein_coding	1	c.300+3103T>C
chrA1	13891188	T	A	PASS	upstream_gene_variant	MODIFIER	LOC102901791	LOC102901791	transcript	XR_002153623.3	pseudogene	-1	n.-4481A>T
chrA1	13891188	T	A	PASS	upstream_gene_variant	MODIFIER	LOC102901791	LOC102901791	transcript	XR_002740672.2	pseudogene	-1	n.-4481A>T
chrA1	13891188	T	A	PASS	upstream_gene_variant	MODIFIER	LOC102901791	LOC102901791	transcript	XR_002740666.2	pseudogene	-1	n.-4478A>T
chrA1	13891188	T	A	PASS	upstream_gene_variant	MODIFIER	LOC102901791	LOC102901791	transcript	XR_002740669.2	pseudogene	-1	n.-4129A>T
chrA1	13891188	T	A	PASS	intron_variant	MODIFIER	NBEA	NBEA	transcript	XM_023250717.2	protein_coding	1	c.300+3497T>A
chrA1	13891188	T	A	PASS	intron_variant	MODIFIER	NBEA	NBEA	transcript	XM_011286341.4	protein_coding	1	c.300+3497T>A
chrA1	13891188	T	A	PASS	intron_variant	MODIFIER	NBEA	NBEA	transcript	XM_019825371.3	protein_coding	1	c.300+3497T>A
chrA1	13891188	T	A	PASS	intron_variant	MODIFIER	NBEA	NBEA	transcript	XM_019825374.3	protein_coding	1	c.300+3497T>A
chrA1	13891188	T	A	PASS	intron_variant	MODIFIER	NBEA	NBEA	transcript	XM_019825380.3	protein_coding	1	c.300+3497T>A
chrA1	13891188	T	A	PASS	intron_variant	MODIFIER	NBEA	NBEA	transcript	XM_023250721.2	protein_coding	1	c.300+3497T>A
chrA1	13891188	T	A	PASS	intron_variant	MODIFIER	NBEA	NBEA	transcript	XM_023250724.2	protein_coding	1	c.300+3497T>A
chrA1	13891188	T	A	PASS	intron_variant	MODIFIER	NBEA	NBEA	transcript	XM_023250731.2	protein_coding	1	c.300+3497T>A
chrA1	13891188	T	A	PASS	intron_variant	MODIFIER	NBEA	NBEA	transcript	XM_023250733.2	protein_coding	1	c.300+3497T>A
chrA1	13891188	T	A	PASS	intron_variant	MODIFIER	NBEA	NBEA	transcript	XM_045051925.1	protein_coding	1	c.300+3497T>A
chrA1	13891362	G	A	PASS	upstream_gene_variant	MODIFIER	LOC102901791	LOC102901791	transcript	XR_002153623.3	pseudogene	-1	n.-4655C>T
chrA1	13891362	G	A	PASS	upstream_gene_variant	MODIFIER	LOC102901791	LOC102901791	transcript	XR_002740672.2	pseudogene	-1	n.-4655C>T
chrA1	13891362	G	A	PASS	upstream_gene_variant	MODIFIER	LOC102901791	LOC102901791	transcript	XR_002740666.2	pseudogene	-1	n.-4652C>T
chrA1	13891362	G	A	PASS	upstream_gene_variant	MODIFIER	LOC102901791	LOC102901791	transcript	XR_002740669.2	pseudogene	-1	n.-4303C>T
chrA1	13891362	G	A	PASS	intron_variant	MODIFIER	NBEA	NBEA	transcript	XM_023250717.2	protein_coding	1	c.300+3671G>A
chrA1	13891362	G	A	PASS	intron_variant	MODIFIER	NBEA	NBEA	transcript	XM_011286341.4	protein_coding	1	c.300+3671G>A
chrA1	13891362	G	A	PASS	intron_variant	MODIFIER	NBEA	NBEA	transcript	XM_019825371.3	protein_coding	1	c.300+3671G>A
chrA1	13891362	G	A	PASS	intron_variant	MODIFIER	NBEA	NBEA	transcript	XM_019825374.3	protein_coding	1	c.300+3671G>A
chrA1	13891362	G	A	PASS	intron_variant	MODIFIER	NBEA	NBEA	transcript	XM_019825380.3	protein_coding	1	c.300+3671G>A
chrA1	13891362	G	A	PASS	intron_variant	MODIFIER	NBEA	NBEA	transcript	XM_023250721.2	protein_coding	1	c.300+3671G>A
chrA1	13891362	G	A	PASS	intron_variant	MODIFIER	NBEA	NBEA	transcript	XM_023250724.2	protein_coding	1	c.300+3671G>A
chrA1	13891362	G	A	PASS	intron_variant	MODIFIER	NBEA	NBEA	transcript	XM_023250731.2	protein_coding	1	c.300+3671G>A
chrA1	13891362	G	A	PASS	intron_variant	MODIFIER	NBEA	NBEA	transcript	XM_023250733.2	protein_coding	1	c.300+3671G>A
chrA1	13891362	G	A	PASS	intron_variant	MODIFIER	NBEA	NBEA	transcript	XM_045051925.1	protein_coding	1	c.300+3671G>A
chrA1	13891392	A	G	PASS	upstream_gene_variant	MODIFIER	LOC102901791	LOC102901791	transcript	XR_002153623.3	pseudogene	-1	n.-4685T>C
chrA1	13891392	A	G	PASS	upstream_gene_variant	MODIFIER	LOC102901791	LOC102901791	transcript	XR_002740672.2	pseudogene	-1	n.-4685T>C
chrA1	13891392	A	G	PASS	upstream_gene_variant	MODIFIER	LOC102901791	LOC102901791	transcript	XR_002740666.2	pseudogene	-1	n.-4682T>C
chrA1	13891392	A	G	PASS	upstream_gene_variant	MODIFIER	LOC102901791	LOC102901791	transcript	XR_002740669.2	pseudogene	-1	n.-4333T>C
chrA1	13891392	A	G	PASS	intron_variant	MODIFIER	NBEA	NBEA	transcript	XM_023250717.2	protein_coding	1	c.300+3701A>G
chrA1	13891392	A	G	PASS	intron_variant	MODIFIER	NBEA	NBEA	transcript	XM_011286341.4	protein_coding	1	c.300+3701A>G
chrA1	13891392	A	G	PASS	intron_variant	MODIFIER	NBEA	NBEA	transcript	XM_019825371.3	protein_coding	1	c.300+3701A>G
chrA1	13891392	A	G	PASS	intron_variant	MODIFIER	NBEA	NBEA	transcript	XM_019825374.3	protein_coding	1	c.300+3701A>G
chrA1	13891392	A	G	PASS	intron_variant	MODIFIER	NBEA	NBEA	transcript	XM_019825380.3	protein_coding	1	c.300+3701A>G
chrA1	13891392	A	G	PASS	intron_variant	MODIFIER	NBEA	NBEA	transcript	XM_023250721.2	protein_coding	1	c.300+3701A>G
chrA1	13891392	A	G	PASS	intron_variant	MODIFIER	NBEA	NBEA	transcript	XM_023250724.2	protein_coding	1	c.300+3701A>G
chrA1	13891392	A	G	PASS	intron_variant	MODIFIER	NBEA	NBEA	transcript	XM_023250731.2	protein_coding	1	c.300+3701A>G
chrA1	13891392	A	G	PASS	intron_variant	MODIFIER	NBEA	NBEA	transcript	XM_023250733.2	protein_coding	1	c.300+3701A>G
chrA1	13891392	A	G	PASS	intron_variant	MODIFIER	NBEA	NBEA	transcript	XM_045051925.1	protein_coding	1	c.300+3701A>G
chrA1	13891725	T	A	PASS	upstream_gene_variant	MODIFIER	LOC102901791	LOC102901791	transcript	XR_002740669.2	pseudogene	-1	n.-4666A>T
chrA1	13891725	T	A	PASS	intron_variant	MODIFIER	NBEA	NBEA	transcript	XM_023250717.2	protein_coding	1	c.300+4034T>A
chrA1	13891725	T	A	PASS	intron_variant	MODIFIER	NBEA	NBEA	transcript	XM_011286341.4	protein_coding	1	c.300+4034T>A
chrA1	13891725	T	A	PASS	intron_variant	MODIFIER	NBEA	NBEA	transcript	XM_019825371.3	protein_coding	1	c.300+4034T>A
chrA1	13891725	T	A	PASS	intron_variant	MODIFIER	NBEA	NBEA	transcript	XM_019825374.3	protein_coding	1	c.300+4034T>A
chrA1	13891725	T	A	PASS	intron_variant	MODIFIER	NBEA	NBEA	transcript	XM_019825380.3	protein_coding	1	c.300+4034T>A
chrA1	13891725	T	A	PASS	intron_variant	MODIFIER	NBEA	NBEA	transcript	XM_023250721.2	protein_coding	1	c.300+4034T>A
chrA1	13891725	T	A	PASS	intron_variant	MODIFIER	NBEA	NBEA	transcript	XM_023250724.2	protein_coding	1	c.300+4034T>A
chrA1	13891725	T	A	PASS	intron_variant	MODIFIER	NBEA	NBEA	transcript	XM_023250731.2	protein_coding	1	c.300+4034T>A
chrA1	13891725	T	A	PASS	intron_variant	MODIFIER	NBEA	NBEA	transcript	XM_023250733.2	protein_coding	1	c.300+4034T>A
chrA1	13891725	T	A	PASS	intron_variant	MODIFIER	NBEA	NBEA	transcript	XM_045051925.1	protein_coding	1	c.300+4034T>A
chrA1	13891726	T	C	PASS	upstream_gene_variant	MODIFIER	LOC102901791	LOC102901791	transcript	XR_002740669.2	pseudogene	-1	n.-4667A>G
chrA1	13891726	T	C	PASS	intron_variant	MODIFIER	NBEA	NBEA	transcript	XM_023250717.2	protein_coding	1	c.300+4035T>C
chrA1	13891726	T	C	PASS	intron_variant	MODIFIER	NBEA	NBEA	transcript	XM_011286341.4	protein_coding	1	c.300+4035T>C
chrA1	13891726	T	C	PASS	intron_variant	MODIFIER	NBEA	NBEA	transcript	XM_019825371.3	protein_coding	1	c.300+4035T>C
chrA1	13891726	T	C	PASS	intron_variant	MODIFIER	NBEA	NBEA	transcript	XM_019825374.3	protein_coding	1	c.300+4035T>C
chrA1	13891726	T	C	PASS	intron_variant	MODIFIER	NBEA	NBEA	transcript	XM_019825380.3	protein_coding	1	c.300+4035T>C
chrA1	13891726	T	C	PASS	intron_variant	MODIFIER	NBEA	NBEA	transcript	XM_023250721.2	protein_coding	1	c.300+4035T>C
chrA1	13891726	T	C	PASS	intron_variant	MODIFIER	NBEA	NBEA	transcript	XM_023250724.2	protein_coding	1	c.300+4035T>C
chrA1	13891726	T	C	PASS	intron_variant	MODIFIER	NBEA	NBEA	transcript	XM_023250731.2	protein_coding	1	c.300+4035T>C
chrA1	13891726	T	C	PASS	intron_variant	MODIFIER	NBEA	NBEA	transcript	XM_023250733.2	protein_coding	1	c.300+4035T>C
chrA1	13891726	T	C	PASS	intron_variant	MODIFIER	NBEA	NBEA	transcript	XM_045051925.1	protein_coding	1	c.300+4035T>C
chrA1	13893689	C	T	PASS	intron_variant	MODIFIER	NBEA	NBEA	transcript	XM_023250717.2	protein_coding	1	c.300+5998C>T
chrA1	13893689	C	T	PASS	intron_variant	MODIFIER	NBEA	NBEA	transcript	XM_011286341.4	protein_coding	1	c.300+5998C>T
chrA1	13893689	C	T	PASS	intron_variant	MODIFIER	NBEA	NBEA	transcript	XM_019825371.3	protein_coding	1	c.300+5998C>T
chrA1	13893689	C	T	PASS	intron_variant	MODIFIER	NBEA	NBEA	transcript	XM_019825374.3	protein_coding	1	c.300+5998C>T
chrA1	13893689	C	T	PASS	intron_variant	MODIFIER	NBEA	NBEA	transcript	XM_019825380.3	protein_coding	1	c.300+5998C>T
chrA1	13893689	C	T	PASS	intron_variant	MODIFIER	NBEA	NBEA	transcript	XM_023250721.2	protein_coding	1	c.300+5998C>T
chrA1	13893689	C	T	PASS	intron_variant	MODIFIER	NBEA	NBEA	transcript	XM_023250724.2	protein_coding	1	c.300+5998C>T
chrA1	13893689	C	T	PASS	intron_variant	MODIFIER	NBEA	NBEA	transcript	XM_023250731.2	protein_coding	1	c.300+5998C>T
chrA1	13893689	C	T	PASS	intron_variant	MODIFIER	NBEA	NBEA	transcript	XM_023250733.2	protein_coding	1	c.300+5998C>T
chrA1	13893689	C	T	PASS	intron_variant	MODIFIER	NBEA	NBEA	transcript	XM_045051925.1	protein_coding	1	c.300+5998C>T
chrA1	13894055	G	C	PASS	intron_variant	MODIFIER	NBEA	NBEA	transcript	XM_023250717.2	protein_coding	1	c.300+6364G>C
chrA1	13894055	G	C	PASS	intron_variant	MODIFIER	NBEA	NBEA	transcript	XM_011286341.4	protein_coding	1	c.300+6364G>C
chrA1	13894055	G	C	PASS	intron_variant	MODIFIER	NBEA	NBEA	transcript	XM_019825371.3	protein_coding	1	c.300+6364G>C
chrA1	13894055	G	C	PASS	intron_variant	MODIFIER	NBEA	NBEA	transcript	XM_019825374.3	protein_coding	1	c.300+6364G>C
chrA1	13894055	G	C	PASS	intron_variant	MODIFIER	NBEA	NBEA	transcript	XM_019825380.3	protein_coding	1	c.300+6364G>C
chrA1	13894055	G	C	PASS	intron_variant	MODIFIER	NBEA	NBEA	transcript	XM_023250721.2	protein_coding	1	c.300+6364G>C
chrA1	13894055	G	C	PASS	intron_variant	MODIFIER	NBEA	NBEA	transcript	XM_023250724.2	protein_coding	1	c.300+6364G>C
chrA1	13894055	G	C	PASS	intron_variant	MODIFIER	NBEA	NBEA	transcript	XM_023250731.2	protein_coding	1	c.300+6364G>C
chrA1	13894055	G	C	PASS	intron_variant	MODIFIER	NBEA	NBEA	transcript	XM_023250733.2	protein_coding	1	c.300+6364G>C
chrA1	13894055	G	C	PASS	intron_variant	MODIFIER	NBEA	NBEA	transcript	XM_045051925.1	protein_coding	1	c.300+6364G>C
chrA1	13894426	C	T	PASS	intron_variant	MODIFIER	NBEA	NBEA	transcript	XM_023250717.2	protein_coding	1	c.300+6735C>T
chrA1	13894426	C	T	PASS	intron_variant	MODIFIER	NBEA	NBEA	transcript	XM_011286341.4	protein_coding	1	c.300+6735C>T
chrA1	13894426	C	T	PASS	intron_variant	MODIFIER	NBEA	NBEA	transcript	XM_019825371.3	protein_coding	1	c.300+6735C>T
chrA1	13894426	C	T	PASS	intron_variant	MODIFIER	NBEA	NBEA	transcript	XM_019825374.3	protein_coding	1	c.300+6735C>T
chrA1	13894426	C	T	PASS	intron_variant	MODIFIER	NBEA	NBEA	transcript	XM_019825380.3	protein_coding	1	c.300+6735C>T
chrA1	13894426	C	T	PASS	intron_variant	MODIFIER	NBEA	NBEA	transcript	XM_023250721.2	protein_coding	1	c.300+6735C>T
chrA1	13894426	C	T	PASS	intron_variant	MODIFIER	NBEA	NBEA	transcript	XM_023250724.2	protein_coding	1	c.300+6735C>T
chrA1	13894426	C	T	PASS	intron_variant	MODIFIER	NBEA	NBEA	transcript	XM_023250731.2	protein_coding	1	c.300+6735C>T
chrA1	13894426	C	T	PASS	intron_variant	MODIFIER	NBEA	NBEA	transcript	XM_023250733.2	protein_coding	1	c.300+6735C>T
chrA1	13894426	C	T	PASS	intron_variant	MODIFIER	NBEA	NBEA	transcript	XM_045051925.1	protein_coding	1	c.300+6735C>T
chrA1	13895823	G	A	PASS	intron_variant	MODIFIER	NBEA	NBEA	transcript	XM_023250717.2	protein_coding	1	c.300+8132G>A
chrA1	13895823	G	A	PASS	intron_variant	MODIFIER	NBEA	NBEA	transcript	XM_011286341.4	protein_coding	1	c.300+8132G>A
chrA1	13895823	G	A	PASS	intron_variant	MODIFIER	NBEA	NBEA	transcript	XM_019825371.3	protein_coding	1	c.300+8132G>A
chrA1	13895823	G	A	PASS	intron_variant	MODIFIER	NBEA	NBEA	transcript	XM_019825374.3	protein_coding	1	c.300+8132G>A
chrA1	13895823	G	A	PASS	intron_variant	MODIFIER	NBEA	NBEA	transcript	XM_019825380.3	protein_coding	1	c.300+8132G>A
chrA1	13895823	G	A	PASS	intron_variant	MODIFIER	NBEA	NBEA	transcript	XM_023250721.2	protein_coding	1	c.300+8132G>A
chrA1	13895823	G	A	PASS	intron_variant	MODIFIER	NBEA	NBEA	transcript	XM_023250724.2	protein_coding	1	c.300+8132G>A
chrA1	13895823	G	A	PASS	intron_variant	MODIFIER	NBEA	NBEA	transcript	XM_023250731.2	protein_coding	1	c.300+8132G>A
chrA1	13895823	G	A	PASS	intron_variant	MODIFIER	NBEA	NBEA	transcript	XM_023250733.2	protein_coding	1	c.300+8132G>A
chrA1	13895823	G	A	PASS	intron_variant	MODIFIER	NBEA	NBEA	transcript	XM_045051925.1	protein_coding	1	c.300+8132G>A
chrA1	13895882	GA	G	PASS	intron_variant	MODIFIER	NBEA	NBEA	transcript	XM_023250717.2	protein_coding	1	c.300+8192delA
chrA1	13895882	GA	G	PASS	intron_variant	MODIFIER	NBEA	NBEA	transcript	XM_011286341.4	protein_coding	1	c.300+8192delA
chrA1	13895882	GA	G	PASS	intron_variant	MODIFIER	NBEA	NBEA	transcript	XM_019825371.3	protein_coding	1	c.300+8192delA
chrA1	13895882	GA	G	PASS	intron_variant	MODIFIER	NBEA	NBEA	transcript	XM_019825374.3	protein_coding	1	c.300+8192delA
chrA1	13895882	GA	G	PASS	intron_variant	MODIFIER	NBEA	NBEA	transcript	XM_019825380.3	protein_coding	1	c.300+8192delA
chrA1	13895882	GA	G	PASS	intron_variant	MODIFIER	NBEA	NBEA	transcript	XM_023250721.2	protein_coding	1	c.300+8192delA
chrA1	13895882	GA	G	PASS	intron_variant	MODIFIER	NBEA	NBEA	transcript	XM_023250724.2	protein_coding	1	c.300+8192delA
chrA1	13895882	GA	G	PASS	intron_variant	MODIFIER	NBEA	NBEA	transcript	XM_023250731.2	protein_coding	1	c.300+8192delA
chrA1	13895882	GA	G	PASS	intron_variant	MODIFIER	NBEA	NBEA	transcript	XM_023250733.2	protein_coding	1	c.300+8192delA
chrA1	13895882	GA	G	PASS	intron_variant	MODIFIER	NBEA	NBEA	transcript	XM_045051925.1	protein_coding	1	c.300+8192delA
chrA1	13896160	A	G	PASS	intron_variant	MODIFIER	NBEA	NBEA	transcript	XM_023250717.2	protein_coding	1	c.300+8469A>G
chrA1	13896160	A	G	PASS	intron_variant	MODIFIER	NBEA	NBEA	transcript	XM_011286341.4	protein_coding	1	c.300+8469A>G
chrA1	13896160	A	G	PASS	intron_variant	MODIFIER	NBEA	NBEA	transcript	XM_019825371.3	protein_coding	1	c.300+8469A>G
chrA1	13896160	A	G	PASS	intron_variant	MODIFIER	NBEA	NBEA	transcript	XM_019825374.3	protein_coding	1	c.300+8469A>G
chrA1	13896160	A	G	PASS	intron_variant	MODIFIER	NBEA	NBEA	transcript	XM_019825380.3	protein_coding	1	c.300+8469A>G
chrA1	13896160	A	G	PASS	intron_variant	MODIFIER	NBEA	NBEA	transcript	XM_023250721.2	protein_coding	1	c.300+8469A>G
chrA1	13896160	A	G	PASS	intron_variant	MODIFIER	NBEA	NBEA	transcript	XM_023250724.2	protein_coding	1	c.300+8469A>G
chrA1	13896160	A	G	PASS	intron_variant	MODIFIER	NBEA	NBEA	transcript	XM_023250731.2	protein_coding	1	c.300+8469A>G
chrA1	13896160	A	G	PASS	intron_variant	MODIFIER	NBEA	NBEA	transcript	XM_023250733.2	protein_coding	1	c.300+8469A>G
chrA1	13896160	A	G	PASS	intron_variant	MODIFIER	NBEA	NBEA	transcript	XM_045051925.1	protein_coding	1	c.300+8469A>G
chrA1	13896193	T	TAA	PASS	intron_variant	MODIFIER	NBEA	NBEA	transcript	XM_023250717.2	protein_coding	1	c.300+8502_300+8503insAA
chrA1	13896193	T	TAA	PASS	intron_variant	MODIFIER	NBEA	NBEA	transcript	XM_011286341.4	protein_coding	1	c.300+8502_300+8503insAA
chrA1	13896193	T	TAA	PASS	intron_variant	MODIFIER	NBEA	NBEA	transcript	XM_019825371.3	protein_coding	1	c.300+8502_300+8503insAA
chrA1	13896193	T	TAA	PASS	intron_variant	MODIFIER	NBEA	NBEA	transcript	XM_019825374.3	protein_coding	1	c.300+8502_300+8503insAA
chrA1	13896193	T	TAA	PASS	intron_variant	MODIFIER	NBEA	NBEA	transcript	XM_019825380.3	protein_coding	1	c.300+8502_300+8503insAA
chrA1	13896193	T	TAA	PASS	intron_variant	MODIFIER	NBEA	NBEA	transcript	XM_023250721.2	protein_coding	1	c.300+8502_300+8503insAA
chrA1	13896193	T	TAA	PASS	intron_variant	MODIFIER	NBEA	NBEA	transcript	XM_023250724.2	protein_coding	1	c.300+8502_300+8503insAA
chrA1	13896193	T	TAA	PASS	intron_variant	MODIFIER	NBEA	NBEA	transcript	XM_023250731.2	protein_coding	1	c.300+8502_300+8503insAA
chrA1	13896193	T	TAA	PASS	intron_variant	MODIFIER	NBEA	NBEA	transcript	XM_023250733.2	protein_coding	1	c.300+8502_300+8503insAA
chrA1	13896193	T	TAA	PASS	intron_variant	MODIFIER	NBEA	NBEA	transcript	XM_045051925.1	protein_coding	1	c.300+8502_300+8503insAA
chrA1	13896233	C	CA	PASS	intron_variant	MODIFIER	NBEA	NBEA	transcript	XM_023250717.2	protein_coding	1	c.300+8542_300+8543insA
chrA1	13896233	C	CA	PASS	intron_variant	MODIFIER	NBEA	NBEA	transcript	XM_011286341.4	protein_coding	1	c.300+8542_300+8543insA
chrA1	13896233	C	CA	PASS	intron_variant	MODIFIER	NBEA	NBEA	transcript	XM_019825371.3	protein_coding	1	c.300+8542_300+8543insA
chrA1	13896233	C	CA	PASS	intron_variant	MODIFIER	NBEA	NBEA	transcript	XM_019825374.3	protein_coding	1	c.300+8542_300+8543insA
chrA1	13896233	C	CA	PASS	intron_variant	MODIFIER	NBEA	NBEA	transcript	XM_019825380.3	protein_coding	1	c.300+8542_300+8543insA
chrA1	13896233	C	CA	PASS	intron_variant	MODIFIER	NBEA	NBEA	transcript	XM_023250721.2	protein_coding	1	c.300+8542_300+8543insA
chrA1	13896233	C	CA	PASS	intron_variant	MODIFIER	NBEA	NBEA	transcript	XM_023250724.2	protein_coding	1	c.300+8542_300+8543insA
chrA1	13896233	C	CA	PASS	intron_variant	MODIFIER	NBEA	NBEA	transcript	XM_023250731.2	protein_coding	1	c.300+8542_300+8543insA
chrA1	13896233	C	CA	PASS	intron_variant	MODIFIER	NBEA	NBEA	transcript	XM_023250733.2	protein_coding	1	c.300+8542_300+8543insA
chrA1	13896233	C	CA	PASS	intron_variant	MODIFIER	NBEA	NBEA	transcript	XM_045051925.1	protein_coding	1	c.300+8542_300+8543insA
chrA1	13896412	A	G	PASS	intron_variant	MODIFIER	NBEA	NBEA	transcript	XM_023250717.2	protein_coding	1	c.300+8721A>G
chrA1	13896412	A	G	PASS	intron_variant	MODIFIER	NBEA	NBEA	transcript	XM_011286341.4	protein_coding	1	c.300+8721A>G
chrA1	13896412	A	G	PASS	intron_variant	MODIFIER	NBEA	NBEA	transcript	XM_019825371.3	protein_coding	1	c.300+8721A>G
chrA1	13896412	A	G	PASS	intron_variant	MODIFIER	NBEA	NBEA	transcript	XM_019825374.3	protein_coding	1	c.300+8721A>G
chrA1	13896412	A	G	PASS	intron_variant	MODIFIER	NBEA	NBEA	transcript	XM_019825380.3	protein_coding	1	c.300+8721A>G
chrA1	13896412	A	G	PASS	intron_variant	MODIFIER	NBEA	NBEA	transcript	XM_023250721.2	protein_coding	1	c.300+8721A>G
chrA1	13896412	A	G	PASS	intron_variant	MODIFIER	NBEA	NBEA	transcript	XM_023250724.2	protein_coding	1	c.300+8721A>G
chrA1	13896412	A	G	PASS	intron_variant	MODIFIER	NBEA	NBEA	transcript	XM_023250731.2	protein_coding	1	c.300+8721A>G
chrA1	13896412	A	G	PASS	intron_variant	MODIFIER	NBEA	NBEA	transcript	XM_023250733.2	protein_coding	1	c.300+8721A>G
chrA1	13896412	A	G	PASS	intron_variant	MODIFIER	NBEA	NBEA	transcript	XM_045051925.1	protein_coding	1	c.300+8721A>G
chrA1	13896612	G	A	PASS	intron_variant	MODIFIER	NBEA	NBEA	transcript	XM_023250717.2	protein_coding	1	c.300+8921G>A
chrA1	13896612	G	A	PASS	intron_variant	MODIFIER	NBEA	NBEA	transcript	XM_011286341.4	protein_coding	1	c.300+8921G>A
chrA1	13896612	G	A	PASS	intron_variant	MODIFIER	NBEA	NBEA	transcript	XM_019825371.3	protein_coding	1	c.300+8921G>A
chrA1	13896612	G	A	PASS	intron_variant	MODIFIER	NBEA	NBEA	transcript	XM_019825374.3	protein_coding	1	c.300+8921G>A
chrA1	13896612	G	A	PASS	intron_variant	MODIFIER	NBEA	NBEA	transcript	XM_019825380.3	protein_coding	1	c.300+8921G>A
chrA1	13896612	G	A	PASS	intron_variant	MODIFIER	NBEA	NBEA	transcript	XM_023250721.2	protein_coding	1	c.300+8921G>A
chrA1	13896612	G	A	PASS	intron_variant	MODIFIER	NBEA	NBEA	transcript	XM_023250724.2	protein_coding	1	c.300+8921G>A
chrA1	13896612	G	A	PASS	intron_variant	MODIFIER	NBEA	NBEA	transcript	XM_023250731.2	protein_coding	1	c.300+8921G>A
chrA1	13896612	G	A	PASS	intron_variant	MODIFIER	NBEA	NBEA	transcript	XM_023250733.2	protein_coding	1	c.300+8921G>A
chrA1	13896612	G	A	PASS	intron_variant	MODIFIER	NBEA	NBEA	transcript	XM_045051925.1	protein_coding	1	c.300+8921G>A
chrA1	13896640	C	T	PASS	intron_variant	MODIFIER	NBEA	NBEA	transcript	XM_023250717.2	protein_coding	1	c.300+8949C>T
chrA1	13896640	C	T	PASS	intron_variant	MODIFIER	NBEA	NBEA	transcript	XM_011286341.4	protein_coding	1	c.300+8949C>T
chrA1	13896640	C	T	PASS	intron_variant	MODIFIER	NBEA	NBEA	transcript	XM_019825371.3	protein_coding	1	c.300+8949C>T
chrA1	13896640	C	T	PASS	intron_variant	MODIFIER	NBEA	NBEA	transcript	XM_019825374.3	protein_coding	1	c.300+8949C>T
chrA1	13896640	C	T	PASS	intron_variant	MODIFIER	NBEA	NBEA	transcript	XM_019825380.3	protein_coding	1	c.300+8949C>T
chrA1	13896640	C	T	PASS	intron_variant	MODIFIER	NBEA	NBEA	transcript	XM_023250721.2	protein_coding	1	c.300+8949C>T
chrA1	13896640	C	T	PASS	intron_variant	MODIFIER	NBEA	NBEA	transcript	XM_023250724.2	protein_coding	1	c.300+8949C>T
chrA1	13896640	C	T	PASS	intron_variant	MODIFIER	NBEA	NBEA	transcript	XM_023250731.2	protein_coding	1	c.300+8949C>T
chrA1	13896640	C	T	PASS	intron_variant	MODIFIER	NBEA	NBEA	transcript	XM_023250733.2	protein_coding	1	c.300+8949C>T
chrA1	13896640	C	T	PASS	intron_variant	MODIFIER	NBEA	NBEA	transcript	XM_045051925.1	protein_coding	1	c.300+8949C>T
chrA1	13896687	A	T	PASS	intron_variant	MODIFIER	NBEA	NBEA	transcript	XM_023250717.2	protein_coding	1	c.300+8996A>T
chrA1	13896687	A	T	PASS	intron_variant	MODIFIER	NBEA	NBEA	transcript	XM_011286341.4	protein_coding	1	c.300+8996A>T
chrA1	13896687	A	T	PASS	intron_variant	MODIFIER	NBEA	NBEA	transcript	XM_019825371.3	protein_coding	1	c.300+8996A>T
chrA1	13896687	A	T	PASS	intron_variant	MODIFIER	NBEA	NBEA	transcript	XM_019825374.3	protein_coding	1	c.300+8996A>T
chrA1	13896687	A	T	PASS	intron_variant	MODIFIER	NBEA	NBEA	transcript	XM_019825380.3	protein_coding	1	c.300+8996A>T
chrA1	13896687	A	T	PASS	intron_variant	MODIFIER	NBEA	NBEA	transcript	XM_023250721.2	protein_coding	1	c.300+8996A>T
chrA1	13896687	A	T	PASS	intron_variant	MODIFIER	NBEA	NBEA	transcript	XM_023250724.2	protein_coding	1	c.300+8996A>T
chrA1	13896687	A	T	PASS	intron_variant	MODIFIER	NBEA	NBEA	transcript	XM_023250731.2	protein_coding	1	c.300+8996A>T
chrA1	13896687	A	T	PASS	intron_variant	MODIFIER	NBEA	NBEA	transcript	XM_023250733.2	protein_coding	1	c.300+8996A>T
chrA1	13896687	A	T	PASS	intron_variant	MODIFIER	NBEA	NBEA	transcript	XM_045051925.1	protein_coding	1	c.300+8996A>T
chrA1	13896689	T	A	PASS	intron_variant	MODIFIER	NBEA	NBEA	transcript	XM_023250717.2	protein_coding	1	c.300+8998T>A
chrA1	13896689	T	A	PASS	intron_variant	MODIFIER	NBEA	NBEA	transcript	XM_011286341.4	protein_coding	1	c.300+8998T>A
chrA1	13896689	T	A	PASS	intron_variant	MODIFIER	NBEA	NBEA	transcript	XM_019825371.3	protein_coding	1	c.300+8998T>A
chrA1	13896689	T	A	PASS	intron_variant	MODIFIER	NBEA	NBEA	transcript	XM_019825374.3	protein_coding	1	c.300+8998T>A
chrA1	13896689	T	A	PASS	intron_variant	MODIFIER	NBEA	NBEA	transcript	XM_019825380.3	protein_coding	1	c.300+8998T>A
chrA1	13896689	T	A	PASS	intron_variant	MODIFIER	NBEA	NBEA	transcript	XM_023250721.2	protein_coding	1	c.300+8998T>A
chrA1	13896689	T	A	PASS	intron_variant	MODIFIER	NBEA	NBEA	transcript	XM_023250724.2	protein_coding	1	c.300+8998T>A
chrA1	13896689	T	A	PASS	intron_variant	MODIFIER	NBEA	NBEA	transcript	XM_023250731.2	protein_coding	1	c.300+8998T>A
chrA1	13896689	T	A	PASS	intron_variant	MODIFIER	NBEA	NBEA	transcript	XM_023250733.2	protein_coding	1	c.300+8998T>A
chrA1	13896689	T	A	PASS	intron_variant	MODIFIER	NBEA	NBEA	transcript	XM_045051925.1	protein_coding	1	c.300+8998T>A
chrA1	13896758	A	G	PASS	intron_variant	MODIFIER	NBEA	NBEA	transcript	XM_023250717.2	protein_coding	1	c.300+9067A>G
chrA1	13896758	A	G	PASS	intron_variant	MODIFIER	NBEA	NBEA	transcript	XM_011286341.4	protein_coding	1	c.300+9067A>G
chrA1	13896758	A	G	PASS	intron_variant	MODIFIER	NBEA	NBEA	transcript	XM_019825371.3	protein_coding	1	c.300+9067A>G
chrA1	13896758	A	G	PASS	intron_variant	MODIFIER	NBEA	NBEA	transcript	XM_019825374.3	protein_coding	1	c.300+9067A>G
chrA1	13896758	A	G	PASS	intron_variant	MODIFIER	NBEA	NBEA	transcript	XM_019825380.3	protein_coding	1	c.300+9067A>G
chrA1	13896758	A	G	PASS	intron_variant	MODIFIER	NBEA	NBEA	transcript	XM_023250721.2	protein_coding	1	c.300+9067A>G
chrA1	13896758	A	G	PASS	intron_variant	MODIFIER	NBEA	NBEA	transcript	XM_023250724.2	protein_coding	1	c.300+9067A>G
chrA1	13896758	A	G	PASS	intron_variant	MODIFIER	NBEA	NBEA	transcript	XM_023250731.2	protein_coding	1	c.300+9067A>G
chrA1	13896758	A	G	PASS	intron_variant	MODIFIER	NBEA	NBEA	transcript	XM_023250733.2	protein_coding	1	c.300+9067A>G
chrA1	13896758	A	G	PASS	intron_variant	MODIFIER	NBEA	NBEA	transcript	XM_045051925.1	protein_coding	1	c.300+9067A>G
chrA1	13896787	A	G	PASS	intron_variant	MODIFIER	NBEA	NBEA	transcript	XM_023250717.2	protein_coding	1	c.300+9096A>G
chrA1	13896787	A	G	PASS	intron_variant	MODIFIER	NBEA	NBEA	transcript	XM_011286341.4	protein_coding	1	c.300+9096A>G
chrA1	13896787	A	G	PASS	intron_variant	MODIFIER	NBEA	NBEA	transcript	XM_019825371.3	protein_coding	1	c.300+9096A>G
chrA1	13896787	A	G	PASS	intron_variant	MODIFIER	NBEA	NBEA	transcript	XM_019825374.3	protein_coding	1	c.300+9096A>G
chrA1	13896787	A	G	PASS	intron_variant	MODIFIER	NBEA	NBEA	transcript	XM_019825380.3	protein_coding	1	c.300+9096A>G
chrA1	13896787	A	G	PASS	intron_variant	MODIFIER	NBEA	NBEA	transcript	XM_023250721.2	protein_coding	1	c.300+9096A>G
chrA1	13896787	A	G	PASS	intron_variant	MODIFIER	NBEA	NBEA	transcript	XM_023250724.2	protein_coding	1	c.300+9096A>G
chrA1	13896787	A	G	PASS	intron_variant	MODIFIER	NBEA	NBEA	transcript	XM_023250731.2	protein_coding	1	c.300+9096A>G
chrA1	13896787	A	G	PASS	intron_variant	MODIFIER	NBEA	NBEA	transcript	XM_023250733.2	protein_coding	1	c.300+9096A>G
chrA1	13896787	A	G	PASS	intron_variant	MODIFIER	NBEA	NBEA	transcript	XM_045051925.1	protein_coding	1	c.300+9096A>G
chrA1	13896832	C	A	PASS	intron_variant	MODIFIER	NBEA	NBEA	transcript	XM_023250717.2	protein_coding	1	c.300+9141C>A
chrA1	13896832	C	A	PASS	intron_variant	MODIFIER	NBEA	NBEA	transcript	XM_011286341.4	protein_coding	1	c.300+9141C>A
chrA1	13896832	C	A	PASS	intron_variant	MODIFIER	NBEA	NBEA	transcript	XM_019825371.3	protein_coding	1	c.300+9141C>A
chrA1	13896832	C	A	PASS	intron_variant	MODIFIER	NBEA	NBEA	transcript	XM_019825374.3	protein_coding	1	c.300+9141C>A
chrA1	13896832	C	A	PASS	intron_variant	MODIFIER	NBEA	NBEA	transcript	XM_019825380.3	protein_coding	1	c.300+9141C>A
chrA1	13896832	C	A	PASS	intron_variant	MODIFIER	NBEA	NBEA	transcript	XM_023250721.2	protein_coding	1	c.300+9141C>A
chrA1	13896832	C	A	PASS	intron_variant	MODIFIER	NBEA	NBEA	transcript	XM_023250724.2	protein_coding	1	c.300+9141C>A
chrA1	13896832	C	A	PASS	intron_variant	MODIFIER	NBEA	NBEA	transcript	XM_023250731.2	protein_coding	1	c.300+9141C>A
chrA1	13896832	C	A	PASS	intron_variant	MODIFIER	NBEA	NBEA	transcript	XM_023250733.2	protein_coding	1	c.300+9141C>A
chrA1	13896832	C	A	PASS	intron_variant	MODIFIER	NBEA	NBEA	transcript	XM_045051925.1	protein_coding	1	c.300+9141C>A
chrA1	13897191	G	A	PASS	intron_variant	MODIFIER	NBEA	NBEA	transcript	XM_023250717.2	protein_coding	1	c.300+9500G>A
chrA1	13897191	G	A	PASS	intron_variant	MODIFIER	NBEA	NBEA	transcript	XM_011286341.4	protein_coding	1	c.300+9500G>A
chrA1	13897191	G	A	PASS	intron_variant	MODIFIER	NBEA	NBEA	transcript	XM_019825371.3	protein_coding	1	c.300+9500G>A
chrA1	13897191	G	A	PASS	intron_variant	MODIFIER	NBEA	NBEA	transcript	XM_019825374.3	protein_coding	1	c.300+9500G>A
chrA1	13897191	G	A	PASS	intron_variant	MODIFIER	NBEA	NBEA	transcript	XM_019825380.3	protein_coding	1	c.300+9500G>A
chrA1	13897191	G	A	PASS	intron_variant	MODIFIER	NBEA	NBEA	transcript	XM_023250721.2	protein_coding	1	c.300+9500G>A
chrA1	13897191	G	A	PASS	intron_variant	MODIFIER	NBEA	NBEA	transcript	XM_023250724.2	protein_coding	1	c.300+9500G>A
chrA1	13897191	G	A	PASS	intron_variant	MODIFIER	NBEA	NBEA	transcript	XM_023250731.2	protein_coding	1	c.300+9500G>A
chrA1	13897191	G	A	PASS	intron_variant	MODIFIER	NBEA	NBEA	transcript	XM_023250733.2	protein_coding	1	c.300+9500G>A
chrA1	13897191	G	A	PASS	intron_variant	MODIFIER	NBEA	NBEA	transcript	XM_045051925.1	protein_coding	1	c.300+9500G>A
chrA1	13897247	A	G	PASS	intron_variant	MODIFIER	NBEA	NBEA	transcript	XM_023250717.2	protein_coding	1	c.300+9556A>G
chrA1	13897247	A	G	PASS	intron_variant	MODIFIER	NBEA	NBEA	transcript	XM_011286341.4	protein_coding	1	c.300+9556A>G
chrA1	13897247	A	G	PASS	intron_variant	MODIFIER	NBEA	NBEA	transcript	XM_019825371.3	protein_coding	1	c.300+9556A>G
chrA1	13897247	A	G	PASS	intron_variant	MODIFIER	NBEA	NBEA	transcript	XM_019825374.3	protein_coding	1	c.300+9556A>G
chrA1	13897247	A	G	PASS	intron_variant	MODIFIER	NBEA	NBEA	transcript	XM_019825380.3	protein_coding	1	c.300+9556A>G
chrA1	13897247	A	G	PASS	intron_variant	MODIFIER	NBEA	NBEA	transcript	XM_023250721.2	protein_coding	1	c.300+9556A>G
chrA1	13897247	A	G	PASS	intron_variant	MODIFIER	NBEA	NBEA	transcript	XM_023250724.2	protein_coding	1	c.300+9556A>G
chrA1	13897247	A	G	PASS	intron_variant	MODIFIER	NBEA	NBEA	transcript	XM_023250731.2	protein_coding	1	c.300+9556A>G
chrA1	13897247	A	G	PASS	intron_variant	MODIFIER	NBEA	NBEA	transcript	XM_023250733.2	protein_coding	1	c.300+9556A>G
chrA1	13897247	A	G	PASS	intron_variant	MODIFIER	NBEA	NBEA	transcript	XM_045051925.1	protein_coding	1	c.300+9556A>G
chrA1	13897327	C	T	PASS	intron_variant	MODIFIER	NBEA	NBEA	transcript	XM_023250717.2	protein_coding	1	c.300+9636C>T
chrA1	13897327	C	T	PASS	intron_variant	MODIFIER	NBEA	NBEA	transcript	XM_011286341.4	protein_coding	1	c.300+9636C>T
chrA1	13897327	C	T	PASS	intron_variant	MODIFIER	NBEA	NBEA	transcript	XM_019825371.3	protein_coding	1	c.300+9636C>T
chrA1	13897327	C	T	PASS	intron_variant	MODIFIER	NBEA	NBEA	transcript	XM_019825374.3	protein_coding	1	c.300+9636C>T
chrA1	13897327	C	T	PASS	intron_variant	MODIFIER	NBEA	NBEA	transcript	XM_019825380.3	protein_coding	1	c.300+9636C>T
chrA1	13897327	C	T	PASS	intron_variant	MODIFIER	NBEA	NBEA	transcript	XM_023250721.2	protein_coding	1	c.300+9636C>T
chrA1	13897327	C	T	PASS	intron_variant	MODIFIER	NBEA	NBEA	transcript	XM_023250724.2	protein_coding	1	c.300+9636C>T
chrA1	13897327	C	T	PASS	intron_variant	MODIFIER	NBEA	NBEA	transcript	XM_023250731.2	protein_coding	1	c.300+9636C>T
chrA1	13897327	C	T	PASS	intron_variant	MODIFIER	NBEA	NBEA	transcript	XM_023250733.2	protein_coding	1	c.300+9636C>T
chrA1	13897327	C	T	PASS	intron_variant	MODIFIER	NBEA	NBEA	transcript	XM_045051925.1	protein_coding	1	c.300+9636C>T
chrA1	13897707	G	A	PASS	intron_variant	MODIFIER	NBEA	NBEA	transcript	XM_023250717.2	protein_coding	1	c.300+10016G>A
chrA1	13897707	G	A	PASS	intron_variant	MODIFIER	NBEA	NBEA	transcript	XM_011286341.4	protein_coding	1	c.300+10016G>A
chrA1	13897707	G	A	PASS	intron_variant	MODIFIER	NBEA	NBEA	transcript	XM_019825371.3	protein_coding	1	c.300+10016G>A
chrA1	13897707	G	A	PASS	intron_variant	MODIFIER	NBEA	NBEA	transcript	XM_019825374.3	protein_coding	1	c.300+10016G>A
chrA1	13897707	G	A	PASS	intron_variant	MODIFIER	NBEA	NBEA	transcript	XM_019825380.3	protein_coding	1	c.300+10016G>A
chrA1	13897707	G	A	PASS	intron_variant	MODIFIER	NBEA	NBEA	transcript	XM_023250721.2	protein_coding	1	c.300+10016G>A
chrA1	13897707	G	A	PASS	intron_variant	MODIFIER	NBEA	NBEA	transcript	XM_023250724.2	protein_coding	1	c.300+10016G>A
chrA1	13897707	G	A	PASS	intron_variant	MODIFIER	NBEA	NBEA	transcript	XM_023250731.2	protein_coding	1	c.300+10016G>A
chrA1	13897707	G	A	PASS	intron_variant	MODIFIER	NBEA	NBEA	transcript	XM_023250733.2	protein_coding	1	c.300+10016G>A
chrA1	13897707	G	A	PASS	intron_variant	MODIFIER	NBEA	NBEA	transcript	XM_045051925.1	protein_coding	1	c.300+10016G>A
chrA1	13897855	G	T	PASS	intron_variant	MODIFIER	NBEA	NBEA	transcript	XM_023250717.2	protein_coding	1	c.300+10164G>T
chrA1	13897855	G	T	PASS	intron_variant	MODIFIER	NBEA	NBEA	transcript	XM_011286341.4	protein_coding	1	c.300+10164G>T
chrA1	13897855	G	T	PASS	intron_variant	MODIFIER	NBEA	NBEA	transcript	XM_019825371.3	protein_coding	1	c.300+10164G>T
chrA1	13897855	G	T	PASS	intron_variant	MODIFIER	NBEA	NBEA	transcript	XM_019825374.3	protein_coding	1	c.300+10164G>T
chrA1	13897855	G	T	PASS	intron_variant	MODIFIER	NBEA	NBEA	transcript	XM_019825380.3	protein_coding	1	c.300+10164G>T
chrA1	13897855	G	T	PASS	intron_variant	MODIFIER	NBEA	NBEA	transcript	XM_023250721.2	protein_coding	1	c.300+10164G>T
chrA1	13897855	G	T	PASS	intron_variant	MODIFIER	NBEA	NBEA	transcript	XM_023250724.2	protein_coding	1	c.300+10164G>T
chrA1	13897855	G	T	PASS	intron_variant	MODIFIER	NBEA	NBEA	transcript	XM_023250731.2	protein_coding	1	c.300+10164G>T
chrA1	13897855	G	T	PASS	intron_variant	MODIFIER	NBEA	NBEA	transcript	XM_023250733.2	protein_coding	1	c.300+10164G>T
chrA1	13897855	G	T	PASS	intron_variant	MODIFIER	NBEA	NBEA	transcript	XM_045051925.1	protein_coding	1	c.300+10164G>T
chrA1	13898482	C	T	PASS	intron_variant	MODIFIER	NBEA	NBEA	transcript	XM_023250717.2	protein_coding	1	c.300+10791C>T
chrA1	13898482	C	T	PASS	intron_variant	MODIFIER	NBEA	NBEA	transcript	XM_011286341.4	protein_coding	1	c.300+10791C>T
chrA1	13898482	C	T	PASS	intron_variant	MODIFIER	NBEA	NBEA	transcript	XM_019825371.3	protein_coding	1	c.300+10791C>T
chrA1	13898482	C	T	PASS	intron_variant	MODIFIER	NBEA	NBEA	transcript	XM_019825374.3	protein_coding	1	c.300+10791C>T
chrA1	13898482	C	T	PASS	intron_variant	MODIFIER	NBEA	NBEA	transcript	XM_019825380.3	protein_coding	1	c.300+10791C>T
chrA1	13898482	C	T	PASS	intron_variant	MODIFIER	NBEA	NBEA	transcript	XM_023250721.2	protein_coding	1	c.300+10791C>T
chrA1	13898482	C	T	PASS	intron_variant	MODIFIER	NBEA	NBEA	transcript	XM_023250724.2	protein_coding	1	c.300+10791C>T
chrA1	13898482	C	T	PASS	intron_variant	MODIFIER	NBEA	NBEA	transcript	XM_023250731.2	protein_coding	1	c.300+10791C>T
chrA1	13898482	C	T	PASS	intron_variant	MODIFIER	NBEA	NBEA	transcript	XM_023250733.2	protein_coding	1	c.300+10791C>T
chrA1	13898482	C	T	PASS	intron_variant	MODIFIER	NBEA	NBEA	transcript	XM_045051925.1	protein_coding	1	c.300+10791C>T
chrA1	13898540	C	T	PASS	intron_variant	MODIFIER	NBEA	NBEA	transcript	XM_023250717.2	protein_coding	1	c.300+10849C>T
chrA1	13898540	C	T	PASS	intron_variant	MODIFIER	NBEA	NBEA	transcript	XM_011286341.4	protein_coding	1	c.300+10849C>T
chrA1	13898540	C	T	PASS	intron_variant	MODIFIER	NBEA	NBEA	transcript	XM_019825371.3	protein_coding	1	c.300+10849C>T
chrA1	13898540	C	T	PASS	intron_variant	MODIFIER	NBEA	NBEA	transcript	XM_019825374.3	protein_coding	1	c.300+10849C>T
chrA1	13898540	C	T	PASS	intron_variant	MODIFIER	NBEA	NBEA	transcript	XM_019825380.3	protein_coding	1	c.300+10849C>T
chrA1	13898540	C	T	PASS	intron_variant	MODIFIER	NBEA	NBEA	transcript	XM_023250721.2	protein_coding	1	c.300+10849C>T
chrA1	13898540	C	T	PASS	intron_variant	MODIFIER	NBEA	NBEA	transcript	XM_023250724.2	protein_coding	1	c.300+10849C>T
chrA1	13898540	C	T	PASS	intron_variant	MODIFIER	NBEA	NBEA	transcript	XM_023250731.2	protein_coding	1	c.300+10849C>T
chrA1	13898540	C	T	PASS	intron_variant	MODIFIER	NBEA	NBEA	transcript	XM_023250733.2	protein_coding	1	c.300+10849C>T
chrA1	13898540	C	T	PASS	intron_variant	MODIFIER	NBEA	NBEA	transcript	XM_045051925.1	protein_coding	1	c.300+10849C>T
chrA1	13899454	C	T	PASS	intron_variant	MODIFIER	NBEA	NBEA	transcript	XM_023250717.2	protein_coding	1	c.300+11763C>T
chrA1	13899454	C	T	PASS	intron_variant	MODIFIER	NBEA	NBEA	transcript	XM_011286341.4	protein_coding	1	c.300+11763C>T
chrA1	13899454	C	T	PASS	intron_variant	MODIFIER	NBEA	NBEA	transcript	XM_019825371.3	protein_coding	1	c.300+11763C>T
chrA1	13899454	C	T	PASS	intron_variant	MODIFIER	NBEA	NBEA	transcript	XM_019825374.3	protein_coding	1	c.300+11763C>T
chrA1	13899454	C	T	PASS	intron_variant	MODIFIER	NBEA	NBEA	transcript	XM_019825380.3	protein_coding	1	c.300+11763C>T
chrA1	13899454	C	T	PASS	intron_variant	MODIFIER	NBEA	NBEA	transcript	XM_023250721.2	protein_coding	1	c.300+11763C>T
chrA1	13899454	C	T	PASS	intron_variant	MODIFIER	NBEA	NBEA	transcript	XM_023250724.2	protein_coding	1	c.300+11763C>T
chrA1	13899454	C	T	PASS	intron_variant	MODIFIER	NBEA	NBEA	transcript	XM_023250731.2	protein_coding	1	c.300+11763C>T
chrA1	13899454	C	T	PASS	intron_variant	MODIFIER	NBEA	NBEA	transcript	XM_023250733.2	protein_coding	1	c.300+11763C>T
chrA1	13899454	C	T	PASS	intron_variant	MODIFIER	NBEA	NBEA	transcript	XM_045051925.1	protein_coding	1	c.300+11763C>T
chrA1	13899589	A	G	PASS	intron_variant	MODIFIER	NBEA	NBEA	transcript	XM_023250717.2	protein_coding	1	c.300+11898A>G
chrA1	13899589	A	G	PASS	intron_variant	MODIFIER	NBEA	NBEA	transcript	XM_011286341.4	protein_coding	1	c.300+11898A>G
chrA1	13899589	A	G	PASS	intron_variant	MODIFIER	NBEA	NBEA	transcript	XM_019825371.3	protein_coding	1	c.300+11898A>G
chrA1	13899589	A	G	PASS	intron_variant	MODIFIER	NBEA	NBEA	transcript	XM_019825374.3	protein_coding	1	c.300+11898A>G
chrA1	13899589	A	G	PASS	intron_variant	MODIFIER	NBEA	NBEA	transcript	XM_019825380.3	protein_coding	1	c.300+11898A>G
chrA1	13899589	A	G	PASS	intron_variant	MODIFIER	NBEA	NBEA	transcript	XM_023250721.2	protein_coding	1	c.300+11898A>G
chrA1	13899589	A	G	PASS	intron_variant	MODIFIER	NBEA	NBEA	transcript	XM_023250724.2	protein_coding	1	c.300+11898A>G
chrA1	13899589	A	G	PASS	intron_variant	MODIFIER	NBEA	NBEA	transcript	XM_023250731.2	protein_coding	1	c.300+11898A>G
chrA1	13899589	A	G	PASS	intron_variant	MODIFIER	NBEA	NBEA	transcript	XM_023250733.2	protein_coding	1	c.300+11898A>G
chrA1	13899589	A	G	PASS	intron_variant	MODIFIER	NBEA	NBEA	transcript	XM_045051925.1	protein_coding	1	c.300+11898A>G
chrA1	13900121	C	CA	PASS	intron_variant	MODIFIER	NBEA	NBEA	transcript	XM_023250717.2	protein_coding	1	c.300+12430_300+12431insA
chrA1	13900121	C	CA	PASS	intron_variant	MODIFIER	NBEA	NBEA	transcript	XM_011286341.4	protein_coding	1	c.300+12430_300+12431insA
chrA1	13900121	C	CA	PASS	intron_variant	MODIFIER	NBEA	NBEA	transcript	XM_019825371.3	protein_coding	1	c.300+12430_300+12431insA
chrA1	13900121	C	CA	PASS	intron_variant	MODIFIER	NBEA	NBEA	transcript	XM_019825374.3	protein_coding	1	c.300+12430_300+12431insA
chrA1	13900121	C	CA	PASS	intron_variant	MODIFIER	NBEA	NBEA	transcript	XM_019825380.3	protein_coding	1	c.300+12430_300+12431insA
chrA1	13900121	C	CA	PASS	intron_variant	MODIFIER	NBEA	NBEA	transcript	XM_023250721.2	protein_coding	1	c.300+12430_300+12431insA
chrA1	13900121	C	CA	PASS	intron_variant	MODIFIER	NBEA	NBEA	transcript	XM_023250724.2	protein_coding	1	c.300+12430_300+12431insA
chrA1	13900121	C	CA	PASS	intron_variant	MODIFIER	NBEA	NBEA	transcript	XM_023250731.2	protein_coding	1	c.300+12430_300+12431insA
chrA1	13900121	C	CA	PASS	intron_variant	MODIFIER	NBEA	NBEA	transcript	XM_023250733.2	protein_coding	1	c.300+12430_300+12431insA
chrA1	13900121	C	CA	PASS	intron_variant	MODIFIER	NBEA	NBEA	transcript	XM_045051925.1	protein_coding	1	c.300+12430_300+12431insA
chrA1	13900128	G	GAA	PASS	intron_variant	MODIFIER	NBEA	NBEA	transcript	XM_023250717.2	protein_coding	1	c.300+12437_300+12438insAA
chrA1	13900128	G	GAA	PASS	intron_variant	MODIFIER	NBEA	NBEA	transcript	XM_011286341.4	protein_coding	1	c.300+12437_300+12438insAA
chrA1	13900128	G	GAA	PASS	intron_variant	MODIFIER	NBEA	NBEA	transcript	XM_019825371.3	protein_coding	1	c.300+12437_300+12438insAA
chrA1	13900128	G	GAA	PASS	intron_variant	MODIFIER	NBEA	NBEA	transcript	XM_019825374.3	protein_coding	1	c.300+12437_300+12438insAA
chrA1	13900128	G	GAA	PASS	intron_variant	MODIFIER	NBEA	NBEA	transcript	XM_019825380.3	protein_coding	1	c.300+12437_300+12438insAA
chrA1	13900128	G	GAA	PASS	intron_variant	MODIFIER	NBEA	NBEA	transcript	XM_023250721.2	protein_coding	1	c.300+12437_300+12438insAA
chrA1	13900128	G	GAA	PASS	intron_variant	MODIFIER	NBEA	NBEA	transcript	XM_023250724.2	protein_coding	1	c.300+12437_300+12438insAA
chrA1	13900128	G	GAA	PASS	intron_variant	MODIFIER	NBEA	NBEA	transcript	XM_023250731.2	protein_coding	1	c.300+12437_300+12438insAA
chrA1	13900128	G	GAA	PASS	intron_variant	MODIFIER	NBEA	NBEA	transcript	XM_023250733.2	protein_coding	1	c.300+12437_300+12438insAA
chrA1	13900128	G	GAA	PASS	intron_variant	MODIFIER	NBEA	NBEA	transcript	XM_045051925.1	protein_coding	1	c.300+12437_300+12438insAA
chrA1	13900131	G	GAGAGA	PASS	intron_variant	MODIFIER	NBEA	NBEA	transcript	XM_023250717.2	protein_coding	1	c.300+12440_300+12441insAGAGA
chrA1	13900131	G	GAGAGA	PASS	intron_variant	MODIFIER	NBEA	NBEA	transcript	XM_011286341.4	protein_coding	1	c.300+12440_300+12441insAGAGA
chrA1	13900131	G	GAGAGA	PASS	intron_variant	MODIFIER	NBEA	NBEA	transcript	XM_019825371.3	protein_coding	1	c.300+12440_300+12441insAGAGA
chrA1	13900131	G	GAGAGA	PASS	intron_variant	MODIFIER	NBEA	NBEA	transcript	XM_019825374.3	protein_coding	1	c.300+12440_300+12441insAGAGA
chrA1	13900131	G	GAGAGA	PASS	intron_variant	MODIFIER	NBEA	NBEA	transcript	XM_019825380.3	protein_coding	1	c.300+12440_300+12441insAGAGA
chrA1	13900131	G	GAGAGA	PASS	intron_variant	MODIFIER	NBEA	NBEA	transcript	XM_023250721.2	protein_coding	1	c.300+12440_300+12441insAGAGA
chrA1	13900131	G	GAGAGA	PASS	intron_variant	MODIFIER	NBEA	NBEA	transcript	XM_023250724.2	protein_coding	1	c.300+12440_300+12441insAGAGA
chrA1	13900131	G	GAGAGA	PASS	intron_variant	MODIFIER	NBEA	NBEA	transcript	XM_023250731.2	protein_coding	1	c.300+12440_300+12441insAGAGA
chrA1	13900131	G	GAGAGA	PASS	intron_variant	MODIFIER	NBEA	NBEA	transcript	XM_023250733.2	protein_coding	1	c.300+12440_300+12441insAGAGA
chrA1	13900131	G	GAGAGA	PASS	intron_variant	MODIFIER	NBEA	NBEA	transcript	XM_045051925.1	protein_coding	1	c.300+12440_300+12441insAGAGA
chrA1	13900136	G	T	PASS	intron_variant	MODIFIER	NBEA	NBEA	transcript	XM_023250717.2	protein_coding	1	c.300+12445G>T
chrA1	13900136	G	T	PASS	intron_variant	MODIFIER	NBEA	NBEA	transcript	XM_011286341.4	protein_coding	1	c.300+12445G>T
chrA1	13900136	G	T	PASS	intron_variant	MODIFIER	NBEA	NBEA	transcript	XM_019825371.3	protein_coding	1	c.300+12445G>T
chrA1	13900136	G	T	PASS	intron_variant	MODIFIER	NBEA	NBEA	transcript	XM_019825374.3	protein_coding	1	c.300+12445G>T
chrA1	13900136	G	T	PASS	intron_variant	MODIFIER	NBEA	NBEA	transcript	XM_019825380.3	protein_coding	1	c.300+12445G>T
chrA1	13900136	G	T	PASS	intron_variant	MODIFIER	NBEA	NBEA	transcript	XM_023250721.2	protein_coding	1	c.300+12445G>T
chrA1	13900136	G	T	PASS	intron_variant	MODIFIER	NBEA	NBEA	transcript	XM_023250724.2	protein_coding	1	c.300+12445G>T
chrA1	13900136	G	T	PASS	intron_variant	MODIFIER	NBEA	NBEA	transcript	XM_023250731.2	protein_coding	1	c.300+12445G>T
chrA1	13900136	G	T	PASS	intron_variant	MODIFIER	NBEA	NBEA	transcript	XM_023250733.2	protein_coding	1	c.300+12445G>T
chrA1	13900136	G	T	PASS	intron_variant	MODIFIER	NBEA	NBEA	transcript	XM_045051925.1	protein_coding	1	c.300+12445G>T
chrA1	13900138	G	A	PASS	intron_variant	MODIFIER	NBEA	NBEA	transcript	XM_023250717.2	protein_coding	1	c.300+12447G>A
chrA1	13900138	G	A	PASS	intron_variant	MODIFIER	NBEA	NBEA	transcript	XM_011286341.4	protein_coding	1	c.300+12447G>A
chrA1	13900138	G	A	PASS	intron_variant	MODIFIER	NBEA	NBEA	transcript	XM_019825371.3	protein_coding	1	c.300+12447G>A
chrA1	13900138	G	A	PASS	intron_variant	MODIFIER	NBEA	NBEA	transcript	XM_019825374.3	protein_coding	1	c.300+12447G>A
chrA1	13900138	G	A	PASS	intron_variant	MODIFIER	NBEA	NBEA	transcript	XM_019825380.3	protein_coding	1	c.300+12447G>A
chrA1	13900138	G	A	PASS	intron_variant	MODIFIER	NBEA	NBEA	transcript	XM_023250721.2	protein_coding	1	c.300+12447G>A
chrA1	13900138	G	A	PASS	intron_variant	MODIFIER	NBEA	NBEA	transcript	XM_023250724.2	protein_coding	1	c.300+12447G>A
chrA1	13900138	G	A	PASS	intron_variant	MODIFIER	NBEA	NBEA	transcript	XM_023250731.2	protein_coding	1	c.300+12447G>A
chrA1	13900138	G	A	PASS	intron_variant	MODIFIER	NBEA	NBEA	transcript	XM_023250733.2	protein_coding	1	c.300+12447G>A
chrA1	13900138	G	A	PASS	intron_variant	MODIFIER	NBEA	NBEA	transcript	XM_045051925.1	protein_coding	1	c.300+12447G>A
chrA1	13900597	A	G	PASS	intron_variant	MODIFIER	NBEA	NBEA	transcript	XM_023250717.2	protein_coding	1	c.300+12906A>G
chrA1	13900597	A	G	PASS	intron_variant	MODIFIER	NBEA	NBEA	transcript	XM_011286341.4	protein_coding	1	c.300+12906A>G
chrA1	13900597	A	G	PASS	intron_variant	MODIFIER	NBEA	NBEA	transcript	XM_019825371.3	protein_coding	1	c.300+12906A>G
chrA1	13900597	A	G	PASS	intron_variant	MODIFIER	NBEA	NBEA	transcript	XM_019825374.3	protein_coding	1	c.300+12906A>G
chrA1	13900597	A	G	PASS	intron_variant	MODIFIER	NBEA	NBEA	transcript	XM_019825380.3	protein_coding	1	c.300+12906A>G
chrA1	13900597	A	G	PASS	intron_variant	MODIFIER	NBEA	NBEA	transcript	XM_023250721.2	protein_coding	1	c.300+12906A>G
chrA1	13900597	A	G	PASS	intron_variant	MODIFIER	NBEA	NBEA	transcript	XM_023250724.2	protein_coding	1	c.300+12906A>G
chrA1	13900597	A	G	PASS	intron_variant	MODIFIER	NBEA	NBEA	transcript	XM_023250731.2	protein_coding	1	c.300+12906A>G
chrA1	13900597	A	G	PASS	intron_variant	MODIFIER	NBEA	NBEA	transcript	XM_023250733.2	protein_coding	1	c.300+12906A>G
chrA1	13900597	A	G	PASS	intron_variant	MODIFIER	NBEA	NBEA	transcript	XM_045051925.1	protein_coding	1	c.300+12906A>G
chrA1	13900695	TA	T	PASS	intron_variant	MODIFIER	NBEA	NBEA	transcript	XM_023250717.2	protein_coding	1	c.300+13005delA
chrA1	13900695	TA	T	PASS	intron_variant	MODIFIER	NBEA	NBEA	transcript	XM_011286341.4	protein_coding	1	c.300+13005delA
chrA1	13900695	TA	T	PASS	intron_variant	MODIFIER	NBEA	NBEA	transcript	XM_019825371.3	protein_coding	1	c.300+13005delA
chrA1	13900695	TA	T	PASS	intron_variant	MODIFIER	NBEA	NBEA	transcript	XM_019825374.3	protein_coding	1	c.300+13005delA
chrA1	13900695	TA	T	PASS	intron_variant	MODIFIER	NBEA	NBEA	transcript	XM_019825380.3	protein_coding	1	c.300+13005delA
chrA1	13900695	TA	T	PASS	intron_variant	MODIFIER	NBEA	NBEA	transcript	XM_023250721.2	protein_coding	1	c.300+13005delA
chrA1	13900695	TA	T	PASS	intron_variant	MODIFIER	NBEA	NBEA	transcript	XM_023250724.2	protein_coding	1	c.300+13005delA
chrA1	13900695	TA	T	PASS	intron_variant	MODIFIER	NBEA	NBEA	transcript	XM_023250731.2	protein_coding	1	c.300+13005delA
chrA1	13900695	TA	T	PASS	intron_variant	MODIFIER	NBEA	NBEA	transcript	XM_023250733.2	protein_coding	1	c.300+13005delA
chrA1	13900695	TA	T	PASS	intron_variant	MODIFIER	NBEA	NBEA	transcript	XM_045051925.1	protein_coding	1	c.300+13005delA
chrA1	13900699	G	A	PASS	intron_variant	MODIFIER	NBEA	NBEA	transcript	XM_023250717.2	protein_coding	1	c.300+13008G>A
chrA1	13900699	G	A	PASS	intron_variant	MODIFIER	NBEA	NBEA	transcript	XM_011286341.4	protein_coding	1	c.300+13008G>A
chrA1	13900699	G	A	PASS	intron_variant	MODIFIER	NBEA	NBEA	transcript	XM_019825371.3	protein_coding	1	c.300+13008G>A
chrA1	13900699	G	A	PASS	intron_variant	MODIFIER	NBEA	NBEA	transcript	XM_019825374.3	protein_coding	1	c.300+13008G>A
chrA1	13900699	G	A	PASS	intron_variant	MODIFIER	NBEA	NBEA	transcript	XM_019825380.3	protein_coding	1	c.300+13008G>A
chrA1	13900699	G	A	PASS	intron_variant	MODIFIER	NBEA	NBEA	transcript	XM_023250721.2	protein_coding	1	c.300+13008G>A
chrA1	13900699	G	A	PASS	intron_variant	MODIFIER	NBEA	NBEA	transcript	XM_023250724.2	protein_coding	1	c.300+13008G>A
chrA1	13900699	G	A	PASS	intron_variant	MODIFIER	NBEA	NBEA	transcript	XM_023250731.2	protein_coding	1	c.300+13008G>A
chrA1	13900699	G	A	PASS	intron_variant	MODIFIER	NBEA	NBEA	transcript	XM_023250733.2	protein_coding	1	c.300+13008G>A
chrA1	13900699	G	A	PASS	intron_variant	MODIFIER	NBEA	NBEA	transcript	XM_045051925.1	protein_coding	1	c.300+13008G>A
chrA1	13901297	T	C	PASS	intron_variant	MODIFIER	NBEA	NBEA	transcript	XM_023250717.2	protein_coding	1	c.300+13606T>C
chrA1	13901297	T	C	PASS	intron_variant	MODIFIER	NBEA	NBEA	transcript	XM_011286341.4	protein_coding	1	c.300+13606T>C
chrA1	13901297	T	C	PASS	intron_variant	MODIFIER	NBEA	NBEA	transcript	XM_019825371.3	protein_coding	1	c.300+13606T>C
chrA1	13901297	T	C	PASS	intron_variant	MODIFIER	NBEA	NBEA	transcript	XM_019825374.3	protein_coding	1	c.300+13606T>C
chrA1	13901297	T	C	PASS	intron_variant	MODIFIER	NBEA	NBEA	transcript	XM_019825380.3	protein_coding	1	c.300+13606T>C
chrA1	13901297	T	C	PASS	intron_variant	MODIFIER	NBEA	NBEA	transcript	XM_023250721.2	protein_coding	1	c.300+13606T>C
chrA1	13901297	T	C	PASS	intron_variant	MODIFIER	NBEA	NBEA	transcript	XM_023250724.2	protein_coding	1	c.300+13606T>C
chrA1	13901297	T	C	PASS	intron_variant	MODIFIER	NBEA	NBEA	transcript	XM_023250731.2	protein_coding	1	c.300+13606T>C
chrA1	13901297	T	C	PASS	intron_variant	MODIFIER	NBEA	NBEA	transcript	XM_023250733.2	protein_coding	1	c.300+13606T>C
chrA1	13901297	T	C	PASS	intron_variant	MODIFIER	NBEA	NBEA	transcript	XM_045051925.1	protein_coding	1	c.300+13606T>C
chrA1	13901509	A	G	PASS	intron_variant	MODIFIER	NBEA	NBEA	transcript	XM_023250717.2	protein_coding	1	c.300+13818A>G
chrA1	13901509	A	G	PASS	intron_variant	MODIFIER	NBEA	NBEA	transcript	XM_011286341.4	protein_coding	1	c.300+13818A>G
chrA1	13901509	A	G	PASS	intron_variant	MODIFIER	NBEA	NBEA	transcript	XM_019825371.3	protein_coding	1	c.300+13818A>G
chrA1	13901509	A	G	PASS	intron_variant	MODIFIER	NBEA	NBEA	transcript	XM_019825374.3	protein_coding	1	c.300+13818A>G
chrA1	13901509	A	G	PASS	intron_variant	MODIFIER	NBEA	NBEA	transcript	XM_019825380.3	protein_coding	1	c.300+13818A>G
chrA1	13901509	A	G	PASS	intron_variant	MODIFIER	NBEA	NBEA	transcript	XM_023250721.2	protein_coding	1	c.300+13818A>G
chrA1	13901509	A	G	PASS	intron_variant	MODIFIER	NBEA	NBEA	transcript	XM_023250724.2	protein_coding	1	c.300+13818A>G
chrA1	13901509	A	G	PASS	intron_variant	MODIFIER	NBEA	NBEA	transcript	XM_023250731.2	protein_coding	1	c.300+13818A>G
chrA1	13901509	A	G	PASS	intron_variant	MODIFIER	NBEA	NBEA	transcript	XM_023250733.2	protein_coding	1	c.300+13818A>G
chrA1	13901509	A	G	PASS	intron_variant	MODIFIER	NBEA	NBEA	transcript	XM_045051925.1	protein_coding	1	c.300+13818A>G
chrA1	13901547	G	A	PASS	intron_variant	MODIFIER	NBEA	NBEA	transcript	XM_023250717.2	protein_coding	1	c.300+13856G>A
chrA1	13901547	G	A	PASS	intron_variant	MODIFIER	NBEA	NBEA	transcript	XM_011286341.4	protein_coding	1	c.300+13856G>A
chrA1	13901547	G	A	PASS	intron_variant	MODIFIER	NBEA	NBEA	transcript	XM_019825371.3	protein_coding	1	c.300+13856G>A
chrA1	13901547	G	A	PASS	intron_variant	MODIFIER	NBEA	NBEA	transcript	XM_019825374.3	protein_coding	1	c.300+13856G>A
chrA1	13901547	G	A	PASS	intron_variant	MODIFIER	NBEA	NBEA	transcript	XM_019825380.3	protein_coding	1	c.300+13856G>A
chrA1	13901547	G	A	PASS	intron_variant	MODIFIER	NBEA	NBEA	transcript	XM_023250721.2	protein_coding	1	c.300+13856G>A
chrA1	13901547	G	A	PASS	intron_variant	MODIFIER	NBEA	NBEA	transcript	XM_023250724.2	protein_coding	1	c.300+13856G>A
chrA1	13901547	G	A	PASS	intron_variant	MODIFIER	NBEA	NBEA	transcript	XM_023250731.2	protein_coding	1	c.300+13856G>A
chrA1	13901547	G	A	PASS	intron_variant	MODIFIER	NBEA	NBEA	transcript	XM_023250733.2	protein_coding	1	c.300+13856G>A
chrA1	13901547	G	A	PASS	intron_variant	MODIFIER	NBEA	NBEA	transcript	XM_045051925.1	protein_coding	1	c.300+13856G>A
chrA1	13901605	G	A	PASS	intron_variant	MODIFIER	NBEA	NBEA	transcript	XM_023250717.2	protein_coding	1	c.300+13914G>A
chrA1	13901605	G	A	PASS	intron_variant	MODIFIER	NBEA	NBEA	transcript	XM_011286341.4	protein_coding	1	c.300+13914G>A
chrA1	13901605	G	A	PASS	intron_variant	MODIFIER	NBEA	NBEA	transcript	XM_019825371.3	protein_coding	1	c.300+13914G>A
chrA1	13901605	G	A	PASS	intron_variant	MODIFIER	NBEA	NBEA	transcript	XM_019825374.3	protein_coding	1	c.300+13914G>A
chrA1	13901605	G	A	PASS	intron_variant	MODIFIER	NBEA	NBEA	transcript	XM_019825380.3	protein_coding	1	c.300+13914G>A
chrA1	13901605	G	A	PASS	intron_variant	MODIFIER	NBEA	NBEA	transcript	XM_023250721.2	protein_coding	1	c.300+13914G>A
chrA1	13901605	G	A	PASS	intron_variant	MODIFIER	NBEA	NBEA	transcript	XM_023250724.2	protein_coding	1	c.300+13914G>A
chrA1	13901605	G	A	PASS	intron_variant	MODIFIER	NBEA	NBEA	transcript	XM_023250731.2	protein_coding	1	c.300+13914G>A
chrA1	13901605	G	A	PASS	intron_variant	MODIFIER	NBEA	NBEA	transcript	XM_023250733.2	protein_coding	1	c.300+13914G>A
chrA1	13901605	G	A	PASS	intron_variant	MODIFIER	NBEA	NBEA	transcript	XM_045051925.1	protein_coding	1	c.300+13914G>A
chrA1	13901783	A	G	PASS	intron_variant	MODIFIER	NBEA	NBEA	transcript	XM_023250717.2	protein_coding	1	c.300+14092A>G
chrA1	13901783	A	G	PASS	intron_variant	MODIFIER	NBEA	NBEA	transcript	XM_011286341.4	protein_coding	1	c.300+14092A>G
chrA1	13901783	A	G	PASS	intron_variant	MODIFIER	NBEA	NBEA	transcript	XM_019825371.3	protein_coding	1	c.300+14092A>G
chrA1	13901783	A	G	PASS	intron_variant	MODIFIER	NBEA	NBEA	transcript	XM_019825374.3	protein_coding	1	c.300+14092A>G
chrA1	13901783	A	G	PASS	intron_variant	MODIFIER	NBEA	NBEA	transcript	XM_019825380.3	protein_coding	1	c.300+14092A>G
chrA1	13901783	A	G	PASS	intron_variant	MODIFIER	NBEA	NBEA	transcript	XM_023250721.2	protein_coding	1	c.300+14092A>G
chrA1	13901783	A	G	PASS	intron_variant	MODIFIER	NBEA	NBEA	transcript	XM_023250724.2	protein_coding	1	c.300+14092A>G
chrA1	13901783	A	G	PASS	intron_variant	MODIFIER	NBEA	NBEA	transcript	XM_023250731.2	protein_coding	1	c.300+14092A>G
chrA1	13901783	A	G	PASS	intron_variant	MODIFIER	NBEA	NBEA	transcript	XM_023250733.2	protein_coding	1	c.300+14092A>G
chrA1	13901783	A	G	PASS	intron_variant	MODIFIER	NBEA	NBEA	transcript	XM_045051925.1	protein_coding	1	c.300+14092A>G
chrA1	13902020	C	T	PASS	intron_variant	MODIFIER	NBEA	NBEA	transcript	XM_023250717.2	protein_coding	1	c.300+14329C>T
chrA1	13902020	C	T	PASS	intron_variant	MODIFIER	NBEA	NBEA	transcript	XM_011286341.4	protein_coding	1	c.300+14329C>T
chrA1	13902020	C	T	PASS	intron_variant	MODIFIER	NBEA	NBEA	transcript	XM_019825371.3	protein_coding	1	c.300+14329C>T
chrA1	13902020	C	T	PASS	intron_variant	MODIFIER	NBEA	NBEA	transcript	XM_019825374.3	protein_coding	1	c.300+14329C>T
chrA1	13902020	C	T	PASS	intron_variant	MODIFIER	NBEA	NBEA	transcript	XM_019825380.3	protein_coding	1	c.300+14329C>T
chrA1	13902020	C	T	PASS	intron_variant	MODIFIER	NBEA	NBEA	transcript	XM_023250721.2	protein_coding	1	c.300+14329C>T
chrA1	13902020	C	T	PASS	intron_variant	MODIFIER	NBEA	NBEA	transcript	XM_023250724.2	protein_coding	1	c.300+14329C>T
chrA1	13902020	C	T	PASS	intron_variant	MODIFIER	NBEA	NBEA	transcript	XM_023250731.2	protein_coding	1	c.300+14329C>T
chrA1	13902020	C	T	PASS	intron_variant	MODIFIER	NBEA	NBEA	transcript	XM_023250733.2	protein_coding	1	c.300+14329C>T
chrA1	13902020	C	T	PASS	intron_variant	MODIFIER	NBEA	NBEA	transcript	XM_045051925.1	protein_coding	1	c.300+14329C>T
chrA1	13902445	T	G	PASS	intron_variant	MODIFIER	NBEA	NBEA	transcript	XM_023250717.2	protein_coding	1	c.300+14754T>G
chrA1	13902445	T	G	PASS	intron_variant	MODIFIER	NBEA	NBEA	transcript	XM_011286341.4	protein_coding	1	c.300+14754T>G
chrA1	13902445	T	G	PASS	intron_variant	MODIFIER	NBEA	NBEA	transcript	XM_019825371.3	protein_coding	1	c.300+14754T>G
chrA1	13902445	T	G	PASS	intron_variant	MODIFIER	NBEA	NBEA	transcript	XM_019825374.3	protein_coding	1	c.300+14754T>G
chrA1	13902445	T	G	PASS	intron_variant	MODIFIER	NBEA	NBEA	transcript	XM_019825380.3	protein_coding	1	c.300+14754T>G
chrA1	13902445	T	G	PASS	intron_variant	MODIFIER	NBEA	NBEA	transcript	XM_023250721.2	protein_coding	1	c.300+14754T>G
chrA1	13902445	T	G	PASS	intron_variant	MODIFIER	NBEA	NBEA	transcript	XM_023250724.2	protein_coding	1	c.300+14754T>G
chrA1	13902445	T	G	PASS	intron_variant	MODIFIER	NBEA	NBEA	transcript	XM_023250731.2	protein_coding	1	c.300+14754T>G
chrA1	13902445	T	G	PASS	intron_variant	MODIFIER	NBEA	NBEA	transcript	XM_023250733.2	protein_coding	1	c.300+14754T>G
chrA1	13902445	T	G	PASS	intron_variant	MODIFIER	NBEA	NBEA	transcript	XM_045051925.1	protein_coding	1	c.300+14754T>G
chrA1	13902982	G	A	PASS	intron_variant	MODIFIER	NBEA	NBEA	transcript	XM_023250717.2	protein_coding	1	c.300+15291G>A
chrA1	13902982	G	A	PASS	intron_variant	MODIFIER	NBEA	NBEA	transcript	XM_011286341.4	protein_coding	1	c.300+15291G>A
chrA1	13902982	G	A	PASS	intron_variant	MODIFIER	NBEA	NBEA	transcript	XM_019825371.3	protein_coding	1	c.300+15291G>A
chrA1	13902982	G	A	PASS	intron_variant	MODIFIER	NBEA	NBEA	transcript	XM_019825374.3	protein_coding	1	c.300+15291G>A
chrA1	13902982	G	A	PASS	intron_variant	MODIFIER	NBEA	NBEA	transcript	XM_019825380.3	protein_coding	1	c.300+15291G>A
chrA1	13902982	G	A	PASS	intron_variant	MODIFIER	NBEA	NBEA	transcript	XM_023250721.2	protein_coding	1	c.300+15291G>A
chrA1	13902982	G	A	PASS	intron_variant	MODIFIER	NBEA	NBEA	transcript	XM_023250724.2	protein_coding	1	c.300+15291G>A
chrA1	13902982	G	A	PASS	intron_variant	MODIFIER	NBEA	NBEA	transcript	XM_023250731.2	protein_coding	1	c.300+15291G>A
chrA1	13902982	G	A	PASS	intron_variant	MODIFIER	NBEA	NBEA	transcript	XM_023250733.2	protein_coding	1	c.300+15291G>A
chrA1	13902982	G	A	PASS	intron_variant	MODIFIER	NBEA	NBEA	transcript	XM_045051925.1	protein_coding	1	c.300+15291G>A
chrA1	13903058	C	T	PASS	intron_variant	MODIFIER	NBEA	NBEA	transcript	XM_023250717.2	protein_coding	1	c.300+15367C>T
chrA1	13903058	C	T	PASS	intron_variant	MODIFIER	NBEA	NBEA	transcript	XM_011286341.4	protein_coding	1	c.300+15367C>T
chrA1	13903058	C	T	PASS	intron_variant	MODIFIER	NBEA	NBEA	transcript	XM_019825371.3	protein_coding	1	c.300+15367C>T
chrA1	13903058	C	T	PASS	intron_variant	MODIFIER	NBEA	NBEA	transcript	XM_019825374.3	protein_coding	1	c.300+15367C>T
chrA1	13903058	C	T	PASS	intron_variant	MODIFIER	NBEA	NBEA	transcript	XM_019825380.3	protein_coding	1	c.300+15367C>T
chrA1	13903058	C	T	PASS	intron_variant	MODIFIER	NBEA	NBEA	transcript	XM_023250721.2	protein_coding	1	c.300+15367C>T
chrA1	13903058	C	T	PASS	intron_variant	MODIFIER	NBEA	NBEA	transcript	XM_023250724.2	protein_coding	1	c.300+15367C>T
chrA1	13903058	C	T	PASS	intron_variant	MODIFIER	NBEA	NBEA	transcript	XM_023250731.2	protein_coding	1	c.300+15367C>T
chrA1	13903058	C	T	PASS	intron_variant	MODIFIER	NBEA	NBEA	transcript	XM_023250733.2	protein_coding	1	c.300+15367C>T
chrA1	13903058	C	T	PASS	intron_variant	MODIFIER	NBEA	NBEA	transcript	XM_045051925.1	protein_coding	1	c.300+15367C>T
chrA1	13903268	A	T	PASS	intron_variant	MODIFIER	NBEA	NBEA	transcript	XM_023250717.2	protein_coding	1	c.300+15577A>T
chrA1	13903268	A	T	PASS	intron_variant	MODIFIER	NBEA	NBEA	transcript	XM_011286341.4	protein_coding	1	c.300+15577A>T
chrA1	13903268	A	T	PASS	intron_variant	MODIFIER	NBEA	NBEA	transcript	XM_019825371.3	protein_coding	1	c.300+15577A>T
chrA1	13903268	A	T	PASS	intron_variant	MODIFIER	NBEA	NBEA	transcript	XM_019825374.3	protein_coding	1	c.300+15577A>T
chrA1	13903268	A	T	PASS	intron_variant	MODIFIER	NBEA	NBEA	transcript	XM_019825380.3	protein_coding	1	c.300+15577A>T
chrA1	13903268	A	T	PASS	intron_variant	MODIFIER	NBEA	NBEA	transcript	XM_023250721.2	protein_coding	1	c.300+15577A>T
chrA1	13903268	A	T	PASS	intron_variant	MODIFIER	NBEA	NBEA	transcript	XM_023250724.2	protein_coding	1	c.300+15577A>T
chrA1	13903268	A	T	PASS	intron_variant	MODIFIER	NBEA	NBEA	transcript	XM_023250731.2	protein_coding	1	c.300+15577A>T
chrA1	13903268	A	T	PASS	intron_variant	MODIFIER	NBEA	NBEA	transcript	XM_023250733.2	protein_coding	1	c.300+15577A>T
chrA1	13903268	A	T	PASS	intron_variant	MODIFIER	NBEA	NBEA	transcript	XM_045051925.1	protein_coding	1	c.300+15577A>T
chrA1	13903861	A	G	PASS	intron_variant	MODIFIER	NBEA	NBEA	transcript	XM_023250717.2	protein_coding	1	c.300+16170A>G
chrA1	13903861	A	G	PASS	intron_variant	MODIFIER	NBEA	NBEA	transcript	XM_011286341.4	protein_coding	1	c.300+16170A>G
chrA1	13903861	A	G	PASS	intron_variant	MODIFIER	NBEA	NBEA	transcript	XM_019825371.3	protein_coding	1	c.300+16170A>G
chrA1	13903861	A	G	PASS	intron_variant	MODIFIER	NBEA	NBEA	transcript	XM_019825374.3	protein_coding	1	c.300+16170A>G
chrA1	13903861	A	G	PASS	intron_variant	MODIFIER	NBEA	NBEA	transcript	XM_019825380.3	protein_coding	1	c.300+16170A>G
chrA1	13903861	A	G	PASS	intron_variant	MODIFIER	NBEA	NBEA	transcript	XM_023250721.2	protein_coding	1	c.300+16170A>G
chrA1	13903861	A	G	PASS	intron_variant	MODIFIER	NBEA	NBEA	transcript	XM_023250724.2	protein_coding	1	c.300+16170A>G
chrA1	13903861	A	G	PASS	intron_variant	MODIFIER	NBEA	NBEA	transcript	XM_023250731.2	protein_coding	1	c.300+16170A>G
chrA1	13903861	A	G	PASS	intron_variant	MODIFIER	NBEA	NBEA	transcript	XM_023250733.2	protein_coding	1	c.300+16170A>G
chrA1	13903861	A	G	PASS	intron_variant	MODIFIER	NBEA	NBEA	transcript	XM_045051925.1	protein_coding	1	c.300+16170A>G
chrA1	13904971	G	A	PASS	intron_variant	MODIFIER	NBEA	NBEA	transcript	XM_023250717.2	protein_coding	1	c.300+17280G>A
chrA1	13904971	G	A	PASS	intron_variant	MODIFIER	NBEA	NBEA	transcript	XM_011286341.4	protein_coding	1	c.300+17280G>A
chrA1	13904971	G	A	PASS	intron_variant	MODIFIER	NBEA	NBEA	transcript	XM_019825371.3	protein_coding	1	c.300+17280G>A
chrA1	13904971	G	A	PASS	intron_variant	MODIFIER	NBEA	NBEA	transcript	XM_019825374.3	protein_coding	1	c.300+17280G>A
chrA1	13904971	G	A	PASS	intron_variant	MODIFIER	NBEA	NBEA	transcript	XM_019825380.3	protein_coding	1	c.300+17280G>A
chrA1	13904971	G	A	PASS	intron_variant	MODIFIER	NBEA	NBEA	transcript	XM_023250721.2	protein_coding	1	c.300+17280G>A
chrA1	13904971	G	A	PASS	intron_variant	MODIFIER	NBEA	NBEA	transcript	XM_023250724.2	protein_coding	1	c.300+17280G>A
chrA1	13904971	G	A	PASS	intron_variant	MODIFIER	NBEA	NBEA	transcript	XM_023250731.2	protein_coding	1	c.300+17280G>A
chrA1	13904971	G	A	PASS	intron_variant	MODIFIER	NBEA	NBEA	transcript	XM_023250733.2	protein_coding	1	c.300+17280G>A
chrA1	13904971	G	A	PASS	intron_variant	MODIFIER	NBEA	NBEA	transcript	XM_045051925.1	protein_coding	1	c.300+17280G>A
chrA1	13905892	G	T	PASS	intron_variant	MODIFIER	NBEA	NBEA	transcript	XM_023250717.2	protein_coding	1	c.300+18201G>T
chrA1	13905892	G	T	PASS	intron_variant	MODIFIER	NBEA	NBEA	transcript	XM_011286341.4	protein_coding	1	c.300+18201G>T
chrA1	13905892	G	T	PASS	intron_variant	MODIFIER	NBEA	NBEA	transcript	XM_019825371.3	protein_coding	1	c.300+18201G>T
chrA1	13905892	G	T	PASS	intron_variant	MODIFIER	NBEA	NBEA	transcript	XM_019825374.3	protein_coding	1	c.300+18201G>T
chrA1	13905892	G	T	PASS	intron_variant	MODIFIER	NBEA	NBEA	transcript	XM_019825380.3	protein_coding	1	c.300+18201G>T
chrA1	13905892	G	T	PASS	intron_variant	MODIFIER	NBEA	NBEA	transcript	XM_023250721.2	protein_coding	1	c.300+18201G>T
chrA1	13905892	G	T	PASS	intron_variant	MODIFIER	NBEA	NBEA	transcript	XM_023250724.2	protein_coding	1	c.300+18201G>T
chrA1	13905892	G	T	PASS	intron_variant	MODIFIER	NBEA	NBEA	transcript	XM_023250731.2	protein_coding	1	c.300+18201G>T
chrA1	13905892	G	T	PASS	intron_variant	MODIFIER	NBEA	NBEA	transcript	XM_023250733.2	protein_coding	1	c.300+18201G>T
chrA1	13905892	G	T	PASS	intron_variant	MODIFIER	NBEA	NBEA	transcript	XM_045051925.1	protein_coding	1	c.300+18201G>T
chrA1	13909155	A	G	PASS	intron_variant	MODIFIER	NBEA	NBEA	transcript	XM_023250717.2	protein_coding	1	c.300+21464A>G
chrA1	13909155	A	G	PASS	intron_variant	MODIFIER	NBEA	NBEA	transcript	XM_011286341.4	protein_coding	1	c.300+21464A>G
chrA1	13909155	A	G	PASS	intron_variant	MODIFIER	NBEA	NBEA	transcript	XM_019825371.3	protein_coding	1	c.300+21464A>G
chrA1	13909155	A	G	PASS	intron_variant	MODIFIER	NBEA	NBEA	transcript	XM_019825374.3	protein_coding	1	c.300+21464A>G
chrA1	13909155	A	G	PASS	intron_variant	MODIFIER	NBEA	NBEA	transcript	XM_019825380.3	protein_coding	1	c.300+21464A>G
chrA1	13909155	A	G	PASS	intron_variant	MODIFIER	NBEA	NBEA	transcript	XM_023250721.2	protein_coding	1	c.300+21464A>G
chrA1	13909155	A	G	PASS	intron_variant	MODIFIER	NBEA	NBEA	transcript	XM_023250724.2	protein_coding	1	c.300+21464A>G
chrA1	13909155	A	G	PASS	intron_variant	MODIFIER	NBEA	NBEA	transcript	XM_023250731.2	protein_coding	1	c.300+21464A>G
chrA1	13909155	A	G	PASS	intron_variant	MODIFIER	NBEA	NBEA	transcript	XM_023250733.2	protein_coding	1	c.300+21464A>G
chrA1	13909155	A	G	PASS	intron_variant	MODIFIER	NBEA	NBEA	transcript	XM_045051925.1	protein_coding	1	c.300+21464A>G
chrA1	13910125	TGGA	T	PASS	intron_variant	MODIFIER	NBEA	NBEA	transcript	XM_023250717.2	protein_coding	1	c.300+22435_300+22437delGGA
chrA1	13910125	TGGA	T	PASS	intron_variant	MODIFIER	NBEA	NBEA	transcript	XM_011286341.4	protein_coding	1	c.300+22435_300+22437delGGA
chrA1	13910125	TGGA	T	PASS	intron_variant	MODIFIER	NBEA	NBEA	transcript	XM_019825371.3	protein_coding	1	c.300+22435_300+22437delGGA
chrA1	13910125	TGGA	T	PASS	intron_variant	MODIFIER	NBEA	NBEA	transcript	XM_019825374.3	protein_coding	1	c.300+22435_300+22437delGGA
chrA1	13910125	TGGA	T	PASS	intron_variant	MODIFIER	NBEA	NBEA	transcript	XM_019825380.3	protein_coding	1	c.300+22435_300+22437delGGA
chrA1	13910125	TGGA	T	PASS	intron_variant	MODIFIER	NBEA	NBEA	transcript	XM_023250721.2	protein_coding	1	c.300+22435_300+22437delGGA
chrA1	13910125	TGGA	T	PASS	intron_variant	MODIFIER	NBEA	NBEA	transcript	XM_023250724.2	protein_coding	1	c.300+22435_300+22437delGGA
chrA1	13910125	TGGA	T	PASS	intron_variant	MODIFIER	NBEA	NBEA	transcript	XM_023250731.2	protein_coding	1	c.300+22435_300+22437delGGA
chrA1	13910125	TGGA	T	PASS	intron_variant	MODIFIER	NBEA	NBEA	transcript	XM_023250733.2	protein_coding	1	c.300+22435_300+22437delGGA
chrA1	13910125	TGGA	T	PASS	intron_variant	MODIFIER	NBEA	NBEA	transcript	XM_045051925.1	protein_coding	1	c.300+22435_300+22437delGGA
chrA1	13911596	A	T	PASS	intron_variant	MODIFIER	NBEA	NBEA	transcript	XM_023250717.2	protein_coding	1	c.300+23905A>T
chrA1	13911596	A	T	PASS	intron_variant	MODIFIER	NBEA	NBEA	transcript	XM_011286341.4	protein_coding	1	c.300+23905A>T
chrA1	13911596	A	T	PASS	intron_variant	MODIFIER	NBEA	NBEA	transcript	XM_019825371.3	protein_coding	1	c.300+23905A>T
chrA1	13911596	A	T	PASS	intron_variant	MODIFIER	NBEA	NBEA	transcript	XM_019825374.3	protein_coding	1	c.300+23905A>T
chrA1	13911596	A	T	PASS	intron_variant	MODIFIER	NBEA	NBEA	transcript	XM_019825380.3	protein_coding	1	c.300+23905A>T
chrA1	13911596	A	T	PASS	intron_variant	MODIFIER	NBEA	NBEA	transcript	XM_023250721.2	protein_coding	1	c.300+23905A>T
chrA1	13911596	A	T	PASS	intron_variant	MODIFIER	NBEA	NBEA	transcript	XM_023250724.2	protein_coding	1	c.300+23905A>T
chrA1	13911596	A	T	PASS	intron_variant	MODIFIER	NBEA	NBEA	transcript	XM_023250731.2	protein_coding	1	c.300+23905A>T
chrA1	13911596	A	T	PASS	intron_variant	MODIFIER	NBEA	NBEA	transcript	XM_023250733.2	protein_coding	1	c.300+23905A>T
chrA1	13911596	A	T	PASS	intron_variant	MODIFIER	NBEA	NBEA	transcript	XM_045051925.1	protein_coding	1	c.300+23905A>T
chrA1	13912769	T	G	PASS	intron_variant	MODIFIER	NBEA	NBEA	transcript	XM_023250717.2	protein_coding	1	c.300+25078T>G
chrA1	13912769	T	G	PASS	intron_variant	MODIFIER	NBEA	NBEA	transcript	XM_011286341.4	protein_coding	1	c.300+25078T>G
chrA1	13912769	T	G	PASS	intron_variant	MODIFIER	NBEA	NBEA	transcript	XM_019825371.3	protein_coding	1	c.300+25078T>G
chrA1	13912769	T	G	PASS	intron_variant	MODIFIER	NBEA	NBEA	transcript	XM_019825374.3	protein_coding	1	c.300+25078T>G
chrA1	13912769	T	G	PASS	intron_variant	MODIFIER	NBEA	NBEA	transcript	XM_019825380.3	protein_coding	1	c.300+25078T>G
chrA1	13912769	T	G	PASS	intron_variant	MODIFIER	NBEA	NBEA	transcript	XM_023250721.2	protein_coding	1	c.300+25078T>G
chrA1	13912769	T	G	PASS	intron_variant	MODIFIER	NBEA	NBEA	transcript	XM_023250724.2	protein_coding	1	c.300+25078T>G
chrA1	13912769	T	G	PASS	intron_variant	MODIFIER	NBEA	NBEA	transcript	XM_023250731.2	protein_coding	1	c.300+25078T>G
chrA1	13912769	T	G	PASS	intron_variant	MODIFIER	NBEA	NBEA	transcript	XM_023250733.2	protein_coding	1	c.300+25078T>G
chrA1	13912769	T	G	PASS	intron_variant	MODIFIER	NBEA	NBEA	transcript	XM_045051925.1	protein_coding	1	c.300+25078T>G
chrA1	13912884	TAGAG	T	PASS	intron_variant	MODIFIER	NBEA	NBEA	transcript	XM_023250717.2	protein_coding	1	c.300+25194_300+25197delAGAG
chrA1	13912884	TAGAG	T	PASS	intron_variant	MODIFIER	NBEA	NBEA	transcript	XM_011286341.4	protein_coding	1	c.300+25194_300+25197delAGAG
chrA1	13912884	TAGAG	T	PASS	intron_variant	MODIFIER	NBEA	NBEA	transcript	XM_019825371.3	protein_coding	1	c.300+25194_300+25197delAGAG
chrA1	13912884	TAGAG	T	PASS	intron_variant	MODIFIER	NBEA	NBEA	transcript	XM_019825374.3	protein_coding	1	c.300+25194_300+25197delAGAG
chrA1	13912884	TAGAG	T	PASS	intron_variant	MODIFIER	NBEA	NBEA	transcript	XM_019825380.3	protein_coding	1	c.300+25194_300+25197delAGAG
chrA1	13912884	TAGAG	T	PASS	intron_variant	MODIFIER	NBEA	NBEA	transcript	XM_023250721.2	protein_coding	1	c.300+25194_300+25197delAGAG
chrA1	13912884	TAGAG	T	PASS	intron_variant	MODIFIER	NBEA	NBEA	transcript	XM_023250724.2	protein_coding	1	c.300+25194_300+25197delAGAG
chrA1	13912884	TAGAG	T	PASS	intron_variant	MODIFIER	NBEA	NBEA	transcript	XM_023250731.2	protein_coding	1	c.300+25194_300+25197delAGAG
chrA1	13912884	TAGAG	T	PASS	intron_variant	MODIFIER	NBEA	NBEA	transcript	XM_023250733.2	protein_coding	1	c.300+25194_300+25197delAGAG
chrA1	13912884	TAGAG	T	PASS	intron_variant	MODIFIER	NBEA	NBEA	transcript	XM_045051925.1	protein_coding	1	c.300+25194_300+25197delAGAG
chrA1	13914602	T	G	PASS	intron_variant	MODIFIER	NBEA	NBEA	transcript	XM_023250717.2	protein_coding	1	c.300+26911T>G
chrA1	13914602	T	G	PASS	intron_variant	MODIFIER	NBEA	NBEA	transcript	XM_011286341.4	protein_coding	1	c.300+26911T>G
chrA1	13914602	T	G	PASS	intron_variant	MODIFIER	NBEA	NBEA	transcript	XM_019825371.3	protein_coding	1	c.300+26911T>G
chrA1	13914602	T	G	PASS	intron_variant	MODIFIER	NBEA	NBEA	transcript	XM_019825374.3	protein_coding	1	c.300+26911T>G
chrA1	13914602	T	G	PASS	intron_variant	MODIFIER	NBEA	NBEA	transcript	XM_019825380.3	protein_coding	1	c.300+26911T>G
chrA1	13914602	T	G	PASS	intron_variant	MODIFIER	NBEA	NBEA	transcript	XM_023250721.2	protein_coding	1	c.300+26911T>G
chrA1	13914602	T	G	PASS	intron_variant	MODIFIER	NBEA	NBEA	transcript	XM_023250724.2	protein_coding	1	c.300+26911T>G
chrA1	13914602	T	G	PASS	intron_variant	MODIFIER	NBEA	NBEA	transcript	XM_023250731.2	protein_coding	1	c.300+26911T>G
chrA1	13914602	T	G	PASS	intron_variant	MODIFIER	NBEA	NBEA	transcript	XM_023250733.2	protein_coding	1	c.300+26911T>G
chrA1	13914602	T	G	PASS	intron_variant	MODIFIER	NBEA	NBEA	transcript	XM_045051925.1	protein_coding	1	c.300+26911T>G
chrA1	13915174	C	T	PASS	intron_variant	MODIFIER	NBEA	NBEA	transcript	XM_023250717.2	protein_coding	1	c.300+27483C>T
chrA1	13915174	C	T	PASS	intron_variant	MODIFIER	NBEA	NBEA	transcript	XM_011286341.4	protein_coding	1	c.300+27483C>T
chrA1	13915174	C	T	PASS	intron_variant	MODIFIER	NBEA	NBEA	transcript	XM_019825371.3	protein_coding	1	c.300+27483C>T
chrA1	13915174	C	T	PASS	intron_variant	MODIFIER	NBEA	NBEA	transcript	XM_019825374.3	protein_coding	1	c.300+27483C>T
chrA1	13915174	C	T	PASS	intron_variant	MODIFIER	NBEA	NBEA	transcript	XM_019825380.3	protein_coding	1	c.300+27483C>T
chrA1	13915174	C	T	PASS	intron_variant	MODIFIER	NBEA	NBEA	transcript	XM_023250721.2	protein_coding	1	c.300+27483C>T
chrA1	13915174	C	T	PASS	intron_variant	MODIFIER	NBEA	NBEA	transcript	XM_023250724.2	protein_coding	1	c.300+27483C>T
chrA1	13915174	C	T	PASS	intron_variant	MODIFIER	NBEA	NBEA	transcript	XM_023250731.2	protein_coding	1	c.300+27483C>T
chrA1	13915174	C	T	PASS	intron_variant	MODIFIER	NBEA	NBEA	transcript	XM_023250733.2	protein_coding	1	c.300+27483C>T
chrA1	13915174	C	T	PASS	intron_variant	MODIFIER	NBEA	NBEA	transcript	XM_045051925.1	protein_coding	1	c.300+27483C>T
chrA1	13917838	C	G	PASS	intron_variant	MODIFIER	NBEA	NBEA	transcript	XM_023250717.2	protein_coding	1	c.300+30147C>G
chrA1	13917838	C	G	PASS	intron_variant	MODIFIER	NBEA	NBEA	transcript	XM_011286341.4	protein_coding	1	c.300+30147C>G
chrA1	13917838	C	G	PASS	intron_variant	MODIFIER	NBEA	NBEA	transcript	XM_019825371.3	protein_coding	1	c.300+30147C>G
chrA1	13917838	C	G	PASS	intron_variant	MODIFIER	NBEA	NBEA	transcript	XM_019825374.3	protein_coding	1	c.300+30147C>G
chrA1	13917838	C	G	PASS	intron_variant	MODIFIER	NBEA	NBEA	transcript	XM_019825380.3	protein_coding	1	c.300+30147C>G
[truncated: 304,182+ more rows]

## Sheet: private_variants_homozygous
Table S2. Private variants in the sequenced cat affected with deafness and verstibular signs. Private variants were obtained by filtering all variants that were present at least once in the 106 control genomes. This resulted in 8,776 homozygous private variants for the affected cat. Please note that variants are listed multiple times, if they have predicted effects on more than one transcript. Th…
#CHROM	POS	REF	ALT	FILTER	EFFECT	IMPACT	GENE	GENEID	FEATURE	FEATUREID	BIOTYPE	RANK	HGVS_C	HGVS_P
chrA1	5620621	TA	T	PASS	intron_variant	MODIFIER	ATP8A2	ATP8A2	transcript	XM_045043082.1	protein_coding	30	c.2969-486delA
chrA1	5620621	TA	T	PASS	intron_variant	MODIFIER	ATP8A2	ATP8A2	transcript	XM_006927173.5	protein_coding	30	c.2837-486delA
chrA1	5620621	TA	T	PASS	intron_variant	MODIFIER	ATP8A2	ATP8A2	transcript	XM_023250034.2	protein_coding	30	c.2957-486delA
chrA1	5620621	TA	T	PASS	intron_variant	MODIFIER	ATP8A2	ATP8A2	transcript	XM_019820599.3	protein_coding	30	c.2921-486delA
chrA1	5620621	TA	T	PASS	intron_variant	MODIFIER	ATP8A2	ATP8A2	transcript	XM_045043371.1	protein_coding	29	c.2890-486delA
chrA1	5620621	TA	T	PASS	intron_variant	MODIFIER	ATP8A2	ATP8A2	transcript	XM_045043107.1	protein_coding	30	c.2969-486delA
chrA1	5620621	TA	T	PASS	intron_variant	MODIFIER	ATP8A2	ATP8A2	transcript	XM_045043172.1	protein_coding	30	c.2969-486delA
chrA1	5620621	TA	T	PASS	intron_variant	MODIFIER	ATP8A2	ATP8A2	transcript	XM_045043129.1	protein_coding	30	c.2969-486delA
chrA1	5620621	TA	T	PASS	intron_variant	MODIFIER	ATP8A2	ATP8A2	transcript	XR_006588849.1	pseudogene	30	n.3014-486delA
chrA1	5620621	TA	T	PASS	intron_variant	MODIFIER	ATP8A2	ATP8A2	transcript	XM_045043251.1	protein_coding	30	c.2885-486delA
chrA1	5620621	TA	T	PASS	intron_variant	MODIFIER	ATP8A2	ATP8A2	transcript	XM_045043308.1	protein_coding	30	c.2837-486delA
chrA1	5620621	TA	T	PASS	intron_variant	MODIFIER	ATP8A2	ATP8A2	transcript	XM_019820968.3	protein_coding	30	c.2837-486delA
chrA1	5620623	A	T	PASS	intron_variant	MODIFIER	ATP8A2	ATP8A2	transcript	XM_045043082.1	protein_coding	30	c.2969-485A>T
chrA1	5620623	A	T	PASS	intron_variant	MODIFIER	ATP8A2	ATP8A2	transcript	XM_006927173.5	protein_coding	30	c.2837-485A>T
chrA1	5620623	A	T	PASS	intron_variant	MODIFIER	ATP8A2	ATP8A2	transcript	XM_023250034.2	protein_coding	30	c.2957-485A>T
chrA1	5620623	A	T	PASS	intron_variant	MODIFIER	ATP8A2	ATP8A2	transcript	XM_019820599.3	protein_coding	30	c.2921-485A>T
chrA1	5620623	A	T	PASS	intron_variant	MODIFIER	ATP8A2	ATP8A2	transcript	XM_045043371.1	protein_coding	29	c.2890-485A>T
chrA1	5620623	A	T	PASS	intron_variant	MODIFIER	ATP8A2	ATP8A2	transcript	XM_045043107.1	protein_coding	30	c.2969-485A>T
chrA1	5620623	A	T	PASS	intron_variant	MODIFIER	ATP8A2	ATP8A2	transcript	XM_045043172.1	protein_coding	30	c.2969-485A>T
chrA1	5620623	A	T	PASS	intron_variant	MODIFIER	ATP8A2	ATP8A2	transcript	XM_045043129.1	protein_coding	30	c.2969-485A>T
chrA1	5620623	A	T	PASS	intron_variant	MODIFIER	ATP8A2	ATP8A2	transcript	XR_006588849.1	pseudogene	30	n.3014-485A>T
chrA1	5620623	A	T	PASS	intron_variant	MODIFIER	ATP8A2	ATP8A2	transcript	XM_045043251.1	protein_coding	30	c.2885-485A>T
chrA1	5620623	A	T	PASS	intron_variant	MODIFIER	ATP8A2	ATP8A2	transcript	XM_045043308.1	protein_coding	30	c.2837-485A>T
chrA1	5620623	A	T	PASS	intron_variant	MODIFIER	ATP8A2	ATP8A2	transcript	XM_019820968.3	protein_coding	30	c.2837-485A>T
chrA1	6349226	A	AC	PASS	upstream_gene_variant	MODIFIER	WASF3	WASF3	transcript	XM_023250199.2	protein_coding	-1	c.-1321_-1320insC
chrA1	6349226	A	AC	PASS	upstream_gene_variant	MODIFIER	WASF3	WASF3	transcript	XM_023250152.2	protein_coding	-1	c.-1321_-1320insC
chrA1	6349226	A	AC	PASS	upstream_gene_variant	MODIFIER	WASF3	WASF3	transcript	XM_023250184.2	protein_coding	-1	c.-1302_-1301insC
chrA1	6349226	A	AC	PASS	intergenic_region	MODIFIER	LOC123381975-WASF3	LOC123381975-WASF3	intergenic_region	LOC123381975-WASF3		-1	n.6349226_6349227insC
chrA1	6352145	C	CG	PASS	intron_variant	MODIFIER	WASF3	WASF3	transcript	XM_023250199.2	protein_coding	1	c.-108+1706_-108+1707insG
chrA1	6352145	C	CG	PASS	intron_variant	MODIFIER	WASF3	WASF3	transcript	XM_023250152.2	protein_coding	1	c.-108+1706_-108+1707insG
chrA1	6352145	C	CG	PASS	intron_variant	MODIFIER	WASF3	WASF3	transcript	XM_023250184.2	protein_coding	1	c.-89+1706_-89+1707insG
chrA1	6447150	T	C	PASS	upstream_gene_variant	MODIFIER	LOC109495851	LOC109495851	transcript	XR_002740432.2	pseudogene	-1	n.-3800A>G
chrA1	6447150	T	C	PASS	intron_variant	MODIFIER	WASF3	WASF3	transcript	XM_006927176.5	protein_coding	3	c.133+7025T>C
chrA1	6447150	T	C	PASS	intron_variant	MODIFIER	WASF3	WASF3	transcript	XM_023250199.2	protein_coding	3	c.133+7025T>C
chrA1	6447150	T	C	PASS	intron_variant	MODIFIER	WASF3	WASF3	transcript	XM_023250152.2	protein_coding	3	c.133+7025T>C
chrA1	6447150	T	C	PASS	intron_variant	MODIFIER	WASF3	WASF3	transcript	XM_023250184.2	protein_coding	3	c.133+7025T>C
chrA1	6447150	T	C	PASS	intron_variant	MODIFIER	WASF3	WASF3	transcript	XM_019822289.3	protein_coding	3	c.133+7025T>C
chrA1	6447150	T	C	PASS	intron_variant	MODIFIER	WASF3	WASF3	transcript	XM_019822445.3	protein_coding	3	c.133+7025T>C
chrA1	6447150	T	C	PASS	intron_variant	MODIFIER	WASF3	WASF3	transcript	XM_019822250.3	protein_coding	3	c.133+7025T>C
chrA1	6447150	T	C	PASS	intron_variant	MODIFIER	WASF3	WASF3	transcript	XM_019822353.3	protein_coding	4	c.133+7025T>C
chrA1	6447150	T	C	PASS	intron_variant	MODIFIER	WASF3	WASF3	transcript	XM_019822405.3	protein_coding	3	c.133+7025T>C
chrA1	6447150	T	C	PASS	intron_variant	MODIFIER	WASF3	WASF3	transcript	XM_019822210.3	protein_coding	4	c.133+7025T>C
chrA1	6447150	T	C	PASS	intron_variant	MODIFIER	WASF3	WASF3	transcript	XM_019822322.3	protein_coding	3	c.133+7025T>C
chrA1	6447150	T	C	PASS	intron_variant	MODIFIER	WASF3	WASF3	transcript	XM_045045096.1	protein_coding	2	c.133+7025T>C
chrA1	6447150	T	C	PASS	intron_variant	MODIFIER	WASF3	WASF3	transcript	XM_045045140.1	protein_coding	1	c.-104-3458T>C
chrA1	6447154	T	C	PASS	upstream_gene_variant	MODIFIER	LOC109495851	LOC109495851	transcript	XR_002740432.2	pseudogene	-1	n.-3804A>G
chrA1	6447154	T	C	PASS	intron_variant	MODIFIER	WASF3	WASF3	transcript	XM_006927176.5	protein_coding	3	c.133+7029T>C
chrA1	6447154	T	C	PASS	intron_variant	MODIFIER	WASF3	WASF3	transcript	XM_023250199.2	protein_coding	3	c.133+7029T>C
chrA1	6447154	T	C	PASS	intron_variant	MODIFIER	WASF3	WASF3	transcript	XM_023250152.2	protein_coding	3	c.133+7029T>C
chrA1	6447154	T	C	PASS	intron_variant	MODIFIER	WASF3	WASF3	transcript	XM_023250184.2	protein_coding	3	c.133+7029T>C
chrA1	6447154	T	C	PASS	intron_variant	MODIFIER	WASF3	WASF3	transcript	XM_019822289.3	protein_coding	3	c.133+7029T>C
chrA1	6447154	T	C	PASS	intron_variant	MODIFIER	WASF3	WASF3	transcript	XM_019822445.3	protein_coding	3	c.133+7029T>C
chrA1	6447154	T	C	PASS	intron_variant	MODIFIER	WASF3	WASF3	transcript	XM_019822250.3	protein_coding	3	c.133+7029T>C
chrA1	6447154	T	C	PASS	intron_variant	MODIFIER	WASF3	WASF3	transcript	XM_019822353.3	protein_coding	4	c.133+7029T>C
chrA1	6447154	T	C	PASS	intron_variant	MODIFIER	WASF3	WASF3	transcript	XM_019822405.3	protein_coding	3	c.133+7029T>C
chrA1	6447154	T	C	PASS	intron_variant	MODIFIER	WASF3	WASF3	transcript	XM_019822210.3	protein_coding	4	c.133+7029T>C
chrA1	6447154	T	C	PASS	intron_variant	MODIFIER	WASF3	WASF3	transcript	XM_019822322.3	protein_coding	3	c.133+7029T>C
chrA1	6447154	T	C	PASS	intron_variant	MODIFIER	WASF3	WASF3	transcript	XM_045045096.1	protein_coding	2	c.133+7029T>C
chrA1	6447154	T	C	PASS	intron_variant	MODIFIER	WASF3	WASF3	transcript	XM_045045140.1	protein_coding	1	c.-104-3454T>C
chrA1	6464707	G	A	PASS	intron_variant	MODIFIER	WASF3	WASF3	transcript	XM_006927176.5	protein_coding	4	c.269-515G>A
chrA1	6464707	G	A	PASS	intron_variant	MODIFIER	WASF3	WASF3	transcript	XM_023250199.2	protein_coding	4	c.269-515G>A
chrA1	6464707	G	A	PASS	intron_variant	MODIFIER	WASF3	WASF3	transcript	XM_023250152.2	protein_coding	4	c.269-515G>A
chrA1	6464707	G	A	PASS	intron_variant	MODIFIER	WASF3	WASF3	transcript	XM_023250184.2	protein_coding	4	c.269-515G>A
chrA1	6464707	G	A	PASS	intron_variant	MODIFIER	WASF3	WASF3	transcript	XM_019822289.3	protein_coding	4	c.269-515G>A
chrA1	6464707	G	A	PASS	intron_variant	MODIFIER	WASF3	WASF3	transcript	XM_019822445.3	protein_coding	4	c.269-515G>A
chrA1	6464707	G	A	PASS	intron_variant	MODIFIER	WASF3	WASF3	transcript	XM_019822250.3	protein_coding	4	c.269-515G>A
chrA1	6464707	G	A	PASS	intron_variant	MODIFIER	WASF3	WASF3	transcript	XM_019822353.3	protein_coding	5	c.269-515G>A
chrA1	6464707	G	A	PASS	intron_variant	MODIFIER	WASF3	WASF3	transcript	XM_019822405.3	protein_coding	4	c.269-515G>A
chrA1	6464707	G	A	PASS	intron_variant	MODIFIER	WASF3	WASF3	transcript	XM_019822210.3	protein_coding	5	c.269-515G>A
chrA1	6464707	G	A	PASS	intron_variant	MODIFIER	WASF3	WASF3	transcript	XM_019822322.3	protein_coding	4	c.269-515G>A
chrA1	6464707	G	A	PASS	intron_variant	MODIFIER	WASF3	WASF3	transcript	XM_045045096.1	protein_coding	3	c.269-515G>A
chrA1	6464707	G	A	PASS	intron_variant	MODIFIER	WASF3	WASF3	transcript	XM_045045140.1	protein_coding	3	c.155-515G>A
chrA1	7613318	G	C	PASS	intron_variant	MODIFIER	URAD	URAD	transcript	XM_023250321.2	protein_coding	1	c.176-2415C>G
chrA1	9122278	GAAAGAAAGAAAGAAAGAAAGAGAAGGAAGGCAGGAAGGAAGATGGAAGGAAGAAAGGAAGGAAGGCAGGTAGGCAAGCAAGCAAGCAAGAAAGAGGAGGAGGAGGAAGGAAGGAAGGAAGGAAGGAAGGAAGGAAGGAAGGAAAGAAAGAAAGAA	G	PASS	downstream_gene_variant	MODIFIER	UBL3	UBL3	transcript	XM_003980276.6	protein_coding	-1	c.*6328_*6482del
chrA1	9122278	GAAAGAAAGAAAGAAAGAAAGAGAAGGAAGGCAGGAAGGAAGATGGAAGGAAGAAAGGAAGGAAGGCAGGTAGGCAAGCAAGCAAGCAAGAAAGAGGAGGAGGAGGAAGGAAGGAAGGAAGGAAGGAAGGAAGGAAGGAAGGAAAGAAAGAAAGAA	G	PASS	intergenic_region	MODIFIER	LOC109496710-UBL3	LOC109496710-UBL3	intergenic_region	LOC109496710-UBL3		-1	n.9122279_9122433del
chrA1	13856013	T	A	PASS	intron_variant	MODIFIER	LOC102901791	LOC102901791	transcript	XR_002153623.3	pseudogene	1	n.644+30051A>T
chrA1	13856013	T	A	PASS	intron_variant	MODIFIER	LOC102901791	LOC102901791	transcript	XR_002740672.2	pseudogene	1	n.243+30452A>T
chrA1	13856013	T	A	PASS	intron_variant	MODIFIER	LOC102901791	LOC102901791	transcript	XR_002740666.2	pseudogene	2	n.449+30051A>T
chrA1	13856013	T	A	PASS	intron_variant	MODIFIER	LOC102901791	LOC102901791	transcript	XR_002740669.2	pseudogene	2	n.546+30051A>T
chrA1	13856068	A	G	PASS	intron_variant	MODIFIER	LOC102901791	LOC102901791	transcript	XR_002153623.3	pseudogene	1	n.644+29996T>C
chrA1	13856068	A	G	PASS	intron_variant	MODIFIER	LOC102901791	LOC102901791	transcript	XR_002740672.2	pseudogene	1	n.243+30397T>C
chrA1	13856068	A	G	PASS	intron_variant	MODIFIER	LOC102901791	LOC102901791	transcript	XR_002740666.2	pseudogene	2	n.449+29996T>C
chrA1	13856068	A	G	PASS	intron_variant	MODIFIER	LOC102901791	LOC102901791	transcript	XR_002740669.2	pseudogene	2	n.546+29996T>C
chrA1	13856100	G	A	PASS	intron_variant	MODIFIER	LOC102901791	LOC102901791	transcript	XR_002153623.3	pseudogene	1	n.644+29964C>T
chrA1	13856100	G	A	PASS	intron_variant	MODIFIER	LOC102901791	LOC102901791	transcript	XR_002740672.2	pseudogene	1	n.243+30365C>T
chrA1	13856100	G	A	PASS	intron_variant	MODIFIER	LOC102901791	LOC102901791	transcript	XR_002740666.2	pseudogene	2	n.449+29964C>T
chrA1	13856100	G	A	PASS	intron_variant	MODIFIER	LOC102901791	LOC102901791	transcript	XR_002740669.2	pseudogene	2	n.546+29964C>T
chrA1	14008796	A	G	PASS	intron_variant	MODIFIER	NBEA	NBEA	transcript	XM_023250717.2	protein_coding	8	c.1246-10917A>G
chrA1	14008796	A	G	PASS	intron_variant	MODIFIER	NBEA	NBEA	transcript	XM_011286341.4	protein_coding	8	c.1246-10917A>G
chrA1	14008796	A	G	PASS	intron_variant	MODIFIER	NBEA	NBEA	transcript	XM_019825371.3	protein_coding	8	c.1246-10917A>G
chrA1	14008796	A	G	PASS	intron_variant	MODIFIER	NBEA	NBEA	transcript	XM_019825374.3	protein_coding	8	c.1246-10917A>G
chrA1	14008796	A	G	PASS	intron_variant	MODIFIER	NBEA	NBEA	transcript	XM_019825380.3	protein_coding	8	c.1246-10917A>G
chrA1	14008796	A	G	PASS	intron_variant	MODIFIER	NBEA	NBEA	transcript	XM_023250721.2	protein_coding	8	c.1246-10917A>G
chrA1	14008796	A	G	PASS	intron_variant	MODIFIER	NBEA	NBEA	transcript	XM_023250724.2	protein_coding	8	c.1246-10917A>G
chrA1	14008796	A	G	PASS	intron_variant	MODIFIER	NBEA	NBEA	transcript	XM_023250731.2	protein_coding	8	c.1246-10917A>G
chrA1	14008796	A	G	PASS	intron_variant	MODIFIER	NBEA	NBEA	transcript	XM_023250733.2	protein_coding	8	c.1246-10917A>G
chrA1	14008796	A	G	PASS	intron_variant	MODIFIER	NBEA	NBEA	transcript	XM_045051925.1	protein_coding	8	c.1246-10917A>G
chrA1	14008796	A	G	PASS	intron_variant	MODIFIER	NBEA	NBEA	transcript	XM_045051901.1	protein_coding	8	c.919-10917A>G
chrA1	19159005	G	T	PASS	intron_variant	MODIFIER	LOC101096867	LOC101096867	transcript	XM_019825824.3	protein_coding	14	c.642-349C>A
chrA1	19159005	G	T	PASS	intron_variant	MODIFIER	LOC101096867	LOC101096867	transcript	XM_045052406.1	protein_coding	19	c.642-349C>A
chrA1	20738161	G	A	PASS	intergenic_region	MODIFIER	DLEU7-LOC123383970	DLEU7-LOC123383970	intergenic_region	DLEU7-LOC123383970		-1	n.20738161G>A
chrA1	25497513	A	AT	PASS	intergenic_region	MODIFIER	LOC105261396-SLC25A30	LOC105261396-SLC25A30	intergenic_region	LOC105261396-SLC25A30		-1	n.25497513_25497514insT
chrA1	26631862	TG	T	PASS	intergenic_region	MODIFIER	LOC109498125-LOC102900805	LOC109498125-LOC102900805	intergenic_region	LOC109498125-LOC102900805		-1	n.26631863delG
chrA1	26948235	C	T	PASS	intergenic_region	MODIFIER	CCDC122-ENOX1	CCDC122-ENOX1	intergenic_region	CCDC122-ENOX1		-1	n.26948235C>T
chrA1	26948279	C	T	PASS	intergenic_region	MODIFIER	CCDC122-ENOX1	CCDC122-ENOX1	intergenic_region	CCDC122-ENOX1		-1	n.26948279C>T
chrA1	29256532	G	GC	PASS	intron_variant	MODIFIER	MTRF1	MTRF1	transcript	XM_045053623.1	protein_coding	8	c.1213+2849_1213+2850insC
chrA1	29256532	G	GC	PASS	intron_variant	MODIFIER	MTRF1	MTRF1	transcript	XM_045053639.1	protein_coding	9	c.991+2849_991+2850insC
chrA1	29256532	G	GC	PASS	intron_variant	MODIFIER	MTRF1	MTRF1	transcript	XM_045053638.1	protein_coding	9	c.991+2849_991+2850insC
chrA1	29256532	G	GC	PASS	intron_variant	MODIFIER	MTRF1	MTRF1	transcript	XM_045053635.1	protein_coding	9	c.991+2849_991+2850insC
chrA1	29256532	G	GC	PASS	intron_variant	MODIFIER	MTRF1	MTRF1	transcript	XM_045053642.1	protein_coding	8	c.991+2849_991+2850insC
chrA1	29256532	G	GC	PASS	intron_variant	MODIFIER	MTRF1	MTRF1	transcript	XM_045053645.1	protein_coding	9	c.787+2849_787+2850insC
chrA1	29256532	G	GC	PASS	intron_variant	MODIFIER	MTRF1	MTRF1	transcript	XM_045053644.1	protein_coding	8	c.928+2849_928+2850insC
chrA1	29256532	G	GC	PASS	intron_variant	MODIFIER	MTRF1	MTRF1	transcript	XM_045053622.1	protein_coding	8	c.991+2849_991+2850insC
chrA1	29256532	G	GC	PASS	intron_variant	MODIFIER	MTRF1	MTRF1	transcript	XM_045053628.1	protein_coding	8	c.823+2849_823+2850insC
chrA1	29256537	A	AGATT	PASS	intron_variant	MODIFIER	MTRF1	MTRF1	transcript	XM_045053623.1	protein_coding	8	c.1213+2854_1213+2855insGATT
chrA1	29256537	A	AGATT	PASS	intron_variant	MODIFIER	MTRF1	MTRF1	transcript	XM_045053639.1	protein_coding	9	c.991+2854_991+2855insGATT
chrA1	29256537	A	AGATT	PASS	intron_variant	MODIFIER	MTRF1	MTRF1	transcript	XM_045053638.1	protein_coding	9	c.991+2854_991+2855insGATT
chrA1	29256537	A	AGATT	PASS	intron_variant	MODIFIER	MTRF1	MTRF1	transcript	XM_045053635.1	protein_coding	9	c.991+2854_991+2855insGATT
chrA1	29256537	A	AGATT	PASS	intron_variant	MODIFIER	MTRF1	MTRF1	transcript	XM_045053642.1	protein_coding	8	c.991+2854_991+2855insGATT
chrA1	29256537	A	AGATT	PASS	intron_variant	MODIFIER	MTRF1	MTRF1	transcript	XM_045053645.1	protein_coding	9	c.787+2854_787+2855insGATT
chrA1	29256537	A	AGATT	PASS	intron_variant	MODIFIER	MTRF1	MTRF1	transcript	XM_045053644.1	protein_coding	8	c.928+2854_928+2855insGATT
chrA1	29256537	A	AGATT	PASS	intron_variant	MODIFIER	MTRF1	MTRF1	transcript	XM_045053622.1	protein_coding	8	c.991+2854_991+2855insGATT
chrA1	29256537	A	AGATT	PASS	intron_variant	MODIFIER	MTRF1	MTRF1	transcript	XM_045053628.1	protein_coding	8	c.823+2854_823+2855insGATT
chrA1	32028703	C	G	PASS	intron_variant	MODIFIER	LOC109498249	LOC109498249	transcript	XR_006595306.1	pseudogene	2	n.450-23569C>G
chrA1	34045587	A	G	PASS	intron_variant	MODIFIER	PCDH17	PCDH17	transcript	XM_045053815.1	protein_coding	3	c.2831-89A>G
chrA1	34045587	A	G	PASS	intron_variant	MODIFIER	PCDH17	PCDH17	transcript	XM_003980433.6	protein_coding	3	c.2831-16112A>G
chrA1	34045587	A	G	PASS	intron_variant	MODIFIER	PCDH17	PCDH17	transcript	XM_019827553.3	protein_coding	3	c.2828-89A>G
chrA1	34045587	A	G	PASS	intron_variant	MODIFIER	PCDH17	PCDH17	transcript	XR_006595319.1	pseudogene	3	n.4307-89A>G
chrA1	34152245	G	A	PASS	intergenic_region	MODIFIER	LOC101094074-LOC123384353	LOC101094074-LOC123384353	intergenic_region	LOC101094074-LOC123384353		-1	n.34152245G>A
chrA1	39208769	T	C	PASS	intron_variant	MODIFIER	LOC123384391	LOC123384391	transcript	XR_006595426.1	pseudogene	3	n.421+9688T>C
chrA1	39208769	T	C	PASS	intron_variant	MODIFIER	LOC123384391	LOC123384391	transcript	XR_006595432.1	pseudogene	3	n.415+9688T>C
chrA1	47158592	T	TAGTCTGTTAAGTGTCTGACTTCAGCTCGGGTCAAGATTTCACATTTCATGGATTGGAACCCCTCATTGGGCTC	PASS	intergenic_region	MODIFIER	DACH1-LOC109492597	DACH1-LOC109492597	intergenic_region	DACH1-LOC109492597		-1	n.47158592_47158593insAGTCTGTTAAGTGTCTGACTTCAGCTCGGGTCAAGATTTCACATTTCATGGATTGGAACCCCTCATTGGGCTC
chrA1	47992341	C	T	PASS	intergenic_region	MODIFIER	LOC101084674-LOC109498494	LOC101084674-LOC109498494	intergenic_region	LOC101084674-LOC109498494		-1	n.47992341C>T
chrA1	57399013	C	T	PASS	intergenic_region	MODIFIER	LOC123383889-LOC111556509	LOC123383889-LOC111556509	intergenic_region	LOC123383889-LOC111556509		-1	n.57399013C>T
chrA1	58666855	T	TGG	PASS	intergenic_region	MODIFIER	LOC123384617-LOC111560056	LOC123384617-LOC111560056	intergenic_region	LOC123384617-LOC111560056		-1	n.58666855_58666856insGG
chrA1	58666858	T	TAGGCATC	PASS	intergenic_region	MODIFIER	LOC123384617-LOC111560056	LOC123384617-LOC111560056	intergenic_region	LOC123384617-LOC111560056		-1	n.58666858_58666859insAGGCATC
chrA1	58666860	T	TGAGTCAGAGTGGAAGGGTCGCAAGTAGA	PASS	intergenic_region	MODIFIER	LOC123384617-LOC111560056	LOC123384617-LOC111560056	intergenic_region	LOC123384617-LOC111560056		-1	n.58666860_58666861insGAGTCAGAGTGGAAGGGTCGCAAGTAGA
chrA1	58666862	T	TCTCAGGGTGCCTCGCCTACCCCTCAGGCACTG	PASS	intergenic_region	MODIFIER	LOC123384617-LOC111560056	LOC123384617-LOC111560056	intergenic_region	LOC123384617-LOC111560056		-1	n.58666862_58666863insCTCAGGGTGCCTCGCCTACCCCTCAGGCACTG
chrA1	58666864	T	TTCCCACAGGACACTGTC	PASS	intergenic_region	MODIFIER	LOC123384617-LOC111560056	LOC123384617-LOC111560056	intergenic_region	LOC123384617-LOC111560056		-1	n.58666864_58666865insTCCCACAGGACACTGTC
chrA1	64493310	T	TGTGTGTG	PASS	intron_variant	MODIFIER	GPC5	GPC5	transcript	XM_011281029.4	protein_coding	7	c.1861+227546_1861+227547insGTGTGTG
chrA1	64493312	T	G	PASS	intron_variant	MODIFIER	GPC5	GPC5	transcript	XM_011281029.4	protein_coding	7	c.1861+227548T>G
chrA1	64543794	T	A	PASS	intron_variant	MODIFIER	GPC5	GPC5	transcript	XM_011281029.4	protein_coding	7	c.1861+278030T>A
chrA1	64638315	A	C	PASS	intron_variant	MODIFIER	GPC5	GPC5	transcript	XM_011281029.4	protein_coding	7	c.1862-364329A>C
chrA1	64638318	A	C	PASS	intron_variant	MODIFIER	GPC5	GPC5	transcript	XM_011281029.4	protein_coding	7	c.1862-364326A>C
chrA1	64954040	TTA	T	PASS	intron_variant	MODIFIER	GPC5	GPC5	transcript	XM_011281029.4	protein_coding	7	c.1862-48603_1862-48602delTA
chrA1	70063661	A	G	PASS	intergenic_region	MODIFIER	SLC15A1-DOCK9	SLC15A1-DOCK9	intergenic_region	SLC15A1-DOCK9		-1	n.70063661A>G
chrA1	70264116	G	A	PASS	intron_variant	MODIFIER	DOCK9	DOCK9	transcript	XM_019828858.3	protein_coding	1	c.163-18220C>T
chrA1	70264116	G	A	PASS	intron_variant	MODIFIER	DOCK9	DOCK9	transcript	XM_045055302.1	protein_coding	1	c.126+3360C>T
chrA1	70264116	G	A	PASS	intron_variant	MODIFIER	DOCK9	DOCK9	transcript	XM_006927368.5	protein_coding	1	c.126+3360C>T
chrA1	70264116	G	A	PASS	intron_variant	MODIFIER	DOCK9	DOCK9	transcript	XM_006927365.5	protein_coding	1	c.126+3360C>T
chrA1	70264116	G	A	PASS	intron_variant	MODIFIER	DOCK9	DOCK9	transcript	XM_045055297.1	protein_coding	1	c.126+3360C>T
chrA1	70264116	G	A	PASS	intron_variant	MODIFIER	DOCK9	DOCK9	transcript	XM_045055288.1	protein_coding	1	c.126+3360C>T
chrA1	70264116	G	A	PASS	intron_variant	MODIFIER	DOCK9	DOCK9	transcript	XM_019828896.3	protein_coding	1	c.126+3360C>T
chrA1	70264116	G	A	PASS	intron_variant	MODIFIER	DOCK9	DOCK9	transcript	XM_019828865.3	protein_coding	1	c.126+3360C>T
chrA1	70264116	G	A	PASS	intron_variant	MODIFIER	DOCK9	DOCK9	transcript	XM_045055246.1	protein_coding	1	c.126+3360C>T
chrA1	70264116	G	A	PASS	intron_variant	MODIFIER	DOCK9	DOCK9	transcript	XM_011280686.4	protein_coding	1	c.163-18220C>T
chrA1	70264116	G	A	PASS	intron_variant	MODIFIER	DOCK9	DOCK9	transcript	XM_019828903.3	protein_coding	1	c.163-18220C>T
chrA1	70264116	G	A	PASS	intron_variant	MODIFIER	DOCK9	DOCK9	transcript	XM_019828909.3	protein_coding	1	c.163-18220C>T
chrA1	70264116	G	A	PASS	intron_variant	MODIFIER	DOCK9	DOCK9	transcript	XM_019828880.3	protein_coding	1	c.163-18220C>T
chrA1	70264116	G	A	PASS	intron_variant	MODIFIER	DOCK9	DOCK9	transcript	XM_023252786.2	protein_coding	1	c.163-18220C>T
chrA1	70264116	G	A	PASS	intron_variant	MODIFIER	DOCK9	DOCK9	transcript	XM_023252805.2	protein_coding	1	c.163-18220C>T
chrA1	70264116	G	A	PASS	intron_variant	MODIFIER	DOCK9	DOCK9	transcript	XM_023252809.2	protein_coding	1	c.163-18220C>T
chrA1	70264116	G	A	PASS	intron_variant	MODIFIER	DOCK9	DOCK9	transcript	XM_045055293.1	protein_coding	1	c.163-18220C>T
chrA1	70264116	G	A	PASS	intron_variant	MODIFIER	DOCK9	DOCK9	transcript	XM_045055229.1	protein_coding	1	c.163-18220C>T
chrA1	70264116	G	A	PASS	intron_variant	MODIFIER	DOCK9	DOCK9	transcript	XM_023252788.2	protein_coding	1	c.130-18220C>T
chrA1	70264116	G	A	PASS	intron_variant	MODIFIER	DOCK9	DOCK9	transcript	XM_023252810.2	protein_coding	1	c.130-18220C>T
chrA1	70264116	G	A	PASS	intron_variant	MODIFIER	DOCK9	DOCK9	transcript	XM_023252826.2	protein_coding	1	c.130-18220C>T
chrA1	70264116	G	A	PASS	intron_variant	MODIFIER	DOCK9	DOCK9	transcript	XM_023252829.2	protein_coding	1	c.130-18220C>T
chrA1	70264116	G	A	PASS	intron_variant	MODIFIER	DOCK9	DOCK9	transcript	XM_023252831.2	protein_coding	1	c.130-18220C>T
chrA1	70264116	G	A	PASS	intron_variant	MODIFIER	DOCK9	DOCK9	transcript	XM_023252814.2	protein_coding	1	c.163-18220C>T
chrA1	71265461	A	G	PASS	intron_variant	MODIFIER	PCCA	PCCA	transcript	XM_003980503.5	protein_coding	4	c.387+24085A>G
chrA1	71265461	A	G	PASS	intron_variant	MODIFIER	PCCA	PCCA	transcript	XM_045055487.1	protein_coding	4	c.387+24085A>G
chrA1	71265461	A	G	PASS	intron_variant	MODIFIER	PCCA	PCCA	transcript	XM_019829094.3	protein_coding	4	c.387+24085A>G
chrA1	71265461	A	G	PASS	intron_variant	MODIFIER	PCCA	PCCA	transcript	XM_045055477.1	protein_coding	4	c.387+24085A>G
chrA1	71265461	A	G	PASS	intron_variant	MODIFIER	PCCA	PCCA	transcript	XM_045055482.1	protein_coding	4	c.387+24085A>G
chrA1	71265461	A	G	PASS	intron_variant	MODIFIER	PCCA	PCCA	transcript	XR_439454.4	pseudogene	4	n.402+24085A>G
chrA1	71265461	A	G	PASS	intron_variant	MODIFIER	PCCA	PCCA	transcript	XM_019829079.3	protein_coding	4	c.387+24085A>G
chrA1	71265461	A	G	PASS	intron_variant	MODIFIER	PCCA	PCCA	transcript	XM_003980504.5	protein_coding	3	c.309+24085A>G
chrA1	71265461	A	G	PASS	intron_variant	MODIFIER	PCCA	PCCA	transcript	XM_003980505.5	protein_coding	4	c.387+24085A>G
chrA1	71265461	A	G	PASS	intron_variant	MODIFIER	PCCA	PCCA	transcript	XM_045055466.1	protein_coding	5	c.165+24085A>G
chrA1	71265461	A	G	PASS	intron_variant	MODIFIER	PCCA	PCCA	transcript	XM_045055458.1	protein_coding	4	c.213+24085A>G
chrA1	71265461	A	G	PASS	intron_variant	MODIFIER	PCCA	PCCA	transcript	XM_045055453.1	protein_coding	4	c.267+24085A>G
chrA1	71265461	A	G	PASS	intron_variant	MODIFIER	PCCA	PCCA	transcript	XM_023252923.2	protein_coding	4	c.48+24085A>G
chrA1	74243455	G	A	PASS	intergenic_region	MODIFIER	LOC111557083-LOC101086443	LOC111557083-LOC101086443	intergenic_region	LOC111557083-LOC101086443		-1	n.74243455G>A
chrA1	74335187	C	T	PASS	intergenic_region	MODIFIER	LOC111557083-LOC101086443	LOC111557083-LOC101086443	intergenic_region	LOC111557083-LOC101086443		-1	n.74335187C>T
chrA1	75374262	TAC	T	PASS	intergenic_region	MODIFIER	LOC109499098-LOC111560119	LOC109499098-LOC111560119	intergenic_region	LOC109499098-LOC111560119		-1	n.75374263_75374264delAC
chrA1	76412368	T	C	PASS	intron_variant	MODIFIER	LOC123384898	LOC123384898	transcript	XR_006596626.1	pseudogene	1	n.282-101351A>G
chrA1	76412368	T	C	PASS	intron_variant	MODIFIER	LOC123384898	LOC123384898	transcript	XR_006596627.1	pseudogene	1	n.278-101351A>G
chrA1	77743712	A	ATTAATAATT	PASS	intron_variant	MODIFIER	NALF1	NALF1	transcript	XM_003980527.6	protein_coding	1	c.934-259543_934-259542insAATTATTAA
chrA1	77743712	A	ATTAATAATT	PASS	intron_variant	MODIFIER	NALF1	NALF1	transcript	XM_023253100.2	protein_coding	2	c.985-259543_985-259542insAATTATTAA
chrA1	77743712	A	ATTAATAATT	PASS	intron_variant	MODIFIER	NALF1	NALF1	transcript	XM_045055771.1	protein_coding	2	c.985-259543_985-259542insAATTATTAA
chrA1	79815300	GA	G	PASS	intergenic_region	MODIFIER	IRS2-LOC109499171	IRS2-LOC109499171	intergenic_region	IRS2-LOC109499171		-1	n.79815301delA
chrA1	79945102	A	G	PASS	intron_variant	MODIFIER	COL4A1	COL4A1	transcript	XM_023253172.2	protein_coding	19	c.1084+253T>C
chrA1	79945102	A	G	PASS	intron_variant	MODIFIER	COL4A1	COL4A1	transcript	XM_045055857.1	protein_coding	19	c.1045+253T>C
chrA1	79945102	A	G	PASS	intron_variant	MODIFIER	COL4A1	COL4A1	transcript	XM_045055861.1	protein_coding	19	c.1045+253T>C
chrA1	91881627	G	GGGGGGCC	PASS	intron_variant	MODIFIER	COL23A1	COL23A1	transcript	XM_045057577.1	protein_coding	2	c.359-27417_359-27416insGGGGGCC
chrA1	91881627	G	GGGGGGCC	PASS	intron_variant	MODIFIER	COL23A1	COL23A1	transcript	XM_045057588.1	protein_coding	2	c.212-27417_212-27416insGGGGGCC
chrA1	91881627	G	GGGGGGCC	PASS	intron_variant	MODIFIER	COL23A1	COL23A1	transcript	XM_045057582.1	protein_coding	2	c.359-27417_359-27416insGGGGGCC
chrA1	91881627	G	GGGGGGCC	PASS	intron_variant	MODIFIER	COL23A1	COL23A1	transcript	XM_045057580.1	protein_coding	2	c.359-27417_359-27416insGGGGGCC
chrA1	91881627	G	GGGGGGCC	PASS	intron_variant	MODIFIER	COL23A1	COL23A1	transcript	XM_023254174.2	protein_coding	2	c.359-27417_359-27416insGGGGGCC
chrA1	94189390	A	AGG	PASS	intergenic_region	MODIFIER	LOC123385429-LOC109499826	LOC123385429-LOC109499826	intergenic_region	LOC123385429-LOC109499826		-1	n.94189390_94189391insGG
chrA1	100932074	C	T	PASS	intron_variant	MODIFIER	SNX24	SNX24	transcript	XM_045058194.1	protein_coding	2	c.544-7498C>T
chrA1	100932074	C	T	PASS	intron_variant	MODIFIER	SNX24	SNX24	transcript	XM_045058201.1	protein_coding	2	c.544-7498C>T
chrA1	100932074	C	T	PASS	intron_variant	MODIFIER	SNX24	SNX24	transcript	XR_006598405.1	pseudogene	1	n.904-7498C>T
chrA1	100932074	C	T	PASS	intron_variant	MODIFIER	SNX24	SNX24	transcript	XR_006598401.1	pseudogene	2	n.926-7498C>T
chrA1	100932074	C	T	PASS	intron_variant	MODIFIER	SNX24	SNX24	transcript	XR_006598404.1	pseudogene	1	n.904-7498C>T
chrA1	100932074	C	T	PASS	intron_variant	MODIFIER	SNX24	SNX24	transcript	XM_045058200.1	protein_coding	2	c.544-7498C>T
chrA1	100932074	C	T	PASS	intron_variant	MODIFIER	SNX24	SNX24	transcript	XM_045058207.1	protein_coding	2	c.544-7498C>T
chrA1	100932074	C	T	PASS	intron_variant	MODIFIER	SNX24	SNX24	transcript	XM_045058198.1	protein_coding	2	c.544-7498C>T
chrA1	100932074	C	T	PASS	intron_variant	MODIFIER	SNX24	SNX24	transcript	XM_023254694.2	protein_coding	1	c.61-7498C>T
chrA1	101017192	C	A	PASS	intron_variant	MODIFIER	SNX24	SNX24	transcript	XM_045058194.1	protein_coding	8	c.989+8404C>A
chrA1	101017192	C	A	PASS	intron_variant	MODIFIER	SNX24	SNX24	transcript	XM_045058198.1	protein_coding	8	c.989+8404C>A
chrA1	102161687	C	T	PASS	intergenic_region	MODIFIER	LOC109500079-LOC109492798	LOC109500079-LOC109492798	intergenic_region	LOC109500079-LOC109492798		-1	n.102161687C>T
chrA1	102166816	T	C	PASS	intergenic_region	MODIFIER	LOC109500079-LOC109492798	LOC109500079-LOC109492798	intergenic_region	LOC109500079-LOC109492798		-1	n.102166816T>C
chrA1	102660607	C	T	PASS	intergenic_region	MODIFIER	LOC102899621-LOC123385623	LOC102899621-LOC123385623	intergenic_region	LOC102899621-LOC123385623		-1	n.102660607C>T
chrA1	106643770	C	A	PASS	intron_variant	MODIFIER	LOC123385709	LOC123385709	transcript	XR_006598674.1	pseudogene	3	n.762+12882G>T
chrA1	106643770	C	A	PASS	intron_variant	MODIFIER	LOC123385709	LOC123385709	transcript	XR_006598676.1	pseudogene	3	n.762+12882G>T
chrA1	107839549	A	G	PASS	intron_variant	MODIFIER	LOC123385741	LOC123385741	transcript	XR_006598700.1	pseudogene	7	n.1384-12431A>G
chrA1	107839585	A	G	PASS	intron_variant	MODIFIER	LOC123385741	LOC123385741	transcript	XR_006598700.1	pseudogene	7	n.1384-12395A>G
chrA1	116692552	T	C	PASS	synonymous_variant	LOW	LOC101099699	LOC101099699	transcript	XM_045060231.1	protein_coding	1	c.279T>C	p.Asn93Asn
chrA1	116692552	T	C	PASS	intron_variant	MODIFIER	LOC101098920	LOC101098920	transcript	XM_045060201.1	protein_coding	1	c.2355+3952T>C
chrA1	116692564	C	T	PASS	synonymous_variant	LOW	LOC101099699	LOC101099699	transcript	XM_045060231.1	protein_coding	1	c.291C>T	p.Gly97Gly
chrA1	116692564	C	T	PASS	intron_variant	MODIFIER	LOC101098920	LOC101098920	transcript	XM_045060201.1	protein_coding	1	c.2355+3964C>T
chrA1	119641027	GA	G	PASS	intergenic_region	MODIFIER	LOC109492825-YIPF5	LOC109492825-YIPF5	intergenic_region	LOC109492825-YIPF5		-1	n.119641028delA
chrA1	119874633	C	T	PASS	intron_variant	MODIFIER	KCTD16	KCTD16	transcript	XM_003980940.6	protein_coding	2	c.833-74824C>T
chrA1	121125955	CACACAGCACCCCG	C	PASS	intron_variant	MODIFIER	PRELID2	PRELID2	transcript	XM_023256286.2	protein_coding	1	c.75+1006_75+1018delCGGGGTGCTGTGT
chrA1	121125955	CACACAGCACCCCG	C	PASS	intron_variant	MODIFIER	PRELID2	PRELID2	transcript	XR_002743631.2	pseudogene	1	n.168+1006_168+1018delCGGGGTGCTGTGT
chrA1	121125955	CACACAGCACCCCG	C	PASS	intron_variant	MODIFIER	PRELID2	PRELID2	transcript	XR_006599951.1	pseudogene	1	n.168+1006_168+1018delCGGGGTGCTGTGT
chrA1	121125955	CACACAGCACCCCG	C	PASS	intron_variant	MODIFIER	PRELID2	PRELID2	transcript	XM_045060471.1	protein_coding	1	c.-245+1006_-245+1018delCGGGGTGCTGTGT
chrA1	121125955	CACACAGCACCCCG	C	PASS	intron_variant	MODIFIER	PRELID2	PRELID2	transcript	XM_045060480.1	protein_coding	1	c.-175+1006_-175+1018delCGGGGTGCTGTGT
chrA1	121125955	CACACAGCACCCCG	C	PASS	intron_variant	MODIFIER	PRELID2	PRELID2	transcript	XM_045060472.1	protein_coding	1	c.-172+1006_-172+1018delCGGGGTGCTGTGT
chrA1	121125955	CACACAGCACCCCG	C	PASS	intron_variant	MODIFIER	PRELID2	PRELID2	transcript	XM_045060484.1	protein_coding	1	c.-102+1006_-102+1018delCGGGGTGCTGTGT
chrA1	121125955	CACACAGCACCCCG	C	PASS	intron_variant	MODIFIER	PRELID2	PRELID2	transcript	XM_023256292.2	protein_coding	1	c.-175+1006_-175+1018delCGGGGTGCTGTGT
chrA1	121125955	CACACAGCACCCCG	C	PASS	intron_variant	MODIFIER	PRELID2	PRELID2	transcript	XM_023256294.2	protein_coding	1	c.-105+1006_-105+1018delCGGGGTGCTGTGT
chrA1	123439554	G	GCA	PASS	intron_variant	MODIFIER	CDC20B	CDC20B	transcript	XM_045060729.1	protein_coding	2	c.196-3677_196-3676insTG
chrA1	123439554	G	GCA	PASS	intron_variant	MODIFIER	CDC20B	CDC20B	transcript	XM_006927746.4	protein_coding	2	c.127-3677_127-3676insTG
chrA1	123439554	G	GCA	PASS	intron_variant	MODIFIER	CDC20B	CDC20B	transcript	XM_019834099.3	protein_coding	2	c.127-3677_127-3676insTG
chrA1	123439554	G	GCA	PASS	intron_variant	MODIFIER	CDC20B	CDC20B	transcript	XM_019834107.3	protein_coding	2	c.196-3677_196-3676insTG
chrA1	123439554	G	GCA	PASS	intron_variant	MODIFIER	CDC20B	CDC20B	transcript	XM_045060732.1	protein_coding	2	c.196-3677_196-3676insTG
chrA1	125690893	C	T	PASS	intergenic_region	MODIFIER	ACTBL2-LOC109501462	ACTBL2-LOC109501462	intergenic_region	ACTBL2-LOC109501462		-1	n.125690893C>T
chrA1	126297890	T	C	PASS	intergenic_region	MODIFIER	LOC111560914-PLK2	LOC111560914-PLK2	intergenic_region	LOC111560914-PLK2		-1	n.126297890T>C
chrA1	126610844	ATATATATATATATATATATATATGTG	A	PASS	intron_variant	MODIFIER	RAB3C	RAB3C	transcript	XM_045061019.1	protein_coding	3	c.476+20067_476+20092delTATATATATATATATATATATATGTG
chrA1	126610844	ATATATATATATATATATATATATGTG	A	PASS	intron_variant	MODIFIER	RAB3C	RAB3C	transcript	XM_011282948.4	protein_coding	3	c.365+20067_365+20092delTATATATATATATATATATATATGTG
chrA1	126610844	ATATATATATATATATATATATATGTG	A	PASS	intron_variant	MODIFIER	RAB3C	RAB3C	transcript	XM_006927740.5	protein_coding	3	c.371+20067_371+20092delTATATATATATATATATATATATGTG
chrA1	126612001	A	ATATG	PASS	intron_variant	MODIFIER	RAB3C	RAB3C	transcript	XM_045061019.1	protein_coding	3	c.476+21223_476+21224insTATG
chrA1	126612001	A	ATATG	PASS	intron_variant	MODIFIER	RAB3C	RAB3C	transcript	XM_011282948.4	protein_coding	3	c.365+21223_365+21224insTATG
chrA1	126612001	A	ATATG	PASS	intron_variant	MODIFIER	RAB3C	RAB3C	transcript	XM_006927740.5	protein_coding	3	c.371+21223_371+21224insTATG
chrA1	126780640	T	G	PASS	intergenic_region	MODIFIER	RAB3C-LOC109492847	RAB3C-LOC109492847	intergenic_region	RAB3C-LOC109492847		-1	n.126780640T>G
chrA1	126831614	C	T	PASS	intron_variant	MODIFIER	LOC109492847	LOC109492847	transcript	XR_002146808.2	pseudogene	1	n.1615+19322G>A
chrA1	126897527	C	T	PASS	intron_variant	MODIFIER	PDE4D	PDE4D	transcript	XM_023256805.2	protein_coding	6	c.922-16240G>A
chrA1	126897527	C	T	PASS	intron_variant	MODIFIER	PDE4D	PDE4D	transcript	XM_045040095.1	protein_coding	1	c.-9-16240G>A
chrA1	126897527	C	T	PASS	intron_variant	MODIFIER	PDE4D	PDE4D	transcript	XM_003980985.6	protein_coding	2	c.16-16240G>A
chrA1	126897527	C	T	PASS	intron_variant	MODIFIER	PDE4D	PDE4D	transcript	XM_045040072.1	protein_coding	5	c.286-16240G>A
chrA1	126897527	C	T	PASS	intron_variant	MODIFIER	PDE4D	PDE4D	transcript	XM_019834607.3	protein_coding	6	c.532-16240G>A
chrA1	126897527	C	T	PASS	intron_variant	MODIFIER	PDE4D	PDE4D	transcript	XM_019834628.3	protein_coding	6	c.556-16240G>A
chrA1	126897527	C	T	PASS	intron_variant	MODIFIER	PDE4D	PDE4D	transcript	XM_045040065.1	protein_coding	6	c.592-16240G>A
chrA1	126897527	C	T	PASS	intron_variant	MODIFIER	PDE4D	PDE4D	transcript	XM_019834617.3	protein_coding	6	c.514-16240G>A
chrA1	126897527	C	T	PASS	intron_variant	MODIFIER	PDE4D	PDE4D	transcript	XM_011282955.4	protein_coding	6	c.733-16240G>A
chrA1	126897527	C	T	PASS	intron_variant	MODIFIER	PDE4D	PDE4D	transcript	XM_045040060.1	protein_coding	8	c.739-16240G>A
chrA1	126897527	C	T	PASS	intron_variant	MODIFIER	PDE4D	PDE4D	transcript	XM_045040048.1	protein_coding	8	c.739-16240G>A
chrA1	126897527	C	T	PASS	intron_variant	MODIFIER	PDE4D	PDE4D	transcript	XM_045040058.1	protein_coding	9	c.739-16240G>A
chrA1	126897527	C	T	PASS	intron_variant	MODIFIER	PDE4D	PDE4D	transcript	XM_045040052.1	protein_coding	10	c.739-16240G>A
chrA1	126897527	C	T	PASS	intron_variant	MODIFIER	PDE4D	PDE4D	transcript	XM_045040044.1	protein_coding	9	c.739-16240G>A
chrA1	126897527	C	T	PASS	intron_variant	MODIFIER	PDE4D	PDE4D	transcript	XM_045040038.1	protein_coding	11	c.739-16240G>A
chrA1	126897527	C	T	PASS	intron_variant	MODIFIER	PDE4D	PDE4D	transcript	XM_045040042.1	protein_coding	10	c.739-16240G>A
chrA1	126899145	C	G	PASS	intron_variant	MODIFIER	PDE4D	PDE4D	transcript	XM_023256805.2	protein_coding	6	c.921+16574G>C
chrA1	126899145	C	G	PASS	intron_variant	MODIFIER	PDE4D	PDE4D	transcript	XM_045040095.1	protein_coding	1	c.-10+15826G>C
chrA1	126899145	C	G	PASS	intron_variant	MODIFIER	PDE4D	PDE4D	transcript	XM_003980985.6	protein_coding	2	c.15+16574G>C
chrA1	126899145	C	G	PASS	intron_variant	MODIFIER	PDE4D	PDE4D	transcript	XM_045040072.1	protein_coding	5	c.285+16574G>C
chrA1	126899145	C	G	PASS	intron_variant	MODIFIER	PDE4D	PDE4D	transcript	XM_019834607.3	protein_coding	6	c.531+16574G>C
chrA1	126899145	C	G	PASS	intron_variant	MODIFIER	PDE4D	PDE4D	transcript	XM_019834628.3	protein_coding	6	c.555+16574G>C
chrA1	126899145	C	G	PASS	intron_variant	MODIFIER	PDE4D	PDE4D	transcript	XM_045040065.1	protein_coding	6	c.591+16574G>C
chrA1	126899145	C	G	PASS	intron_variant	MODIFIER	PDE4D	PDE4D	transcript	XM_019834617.3	protein_coding	6	c.513+16574G>C
chrA1	126899145	C	G	PASS	intron_variant	MODIFIER	PDE4D	PDE4D	transcript	XM_011282955.4	protein_coding	6	c.732+16574G>C
chrA1	126899145	C	G	PASS	intron_variant	MODIFIER	PDE4D	PDE4D	transcript	XM_045040060.1	protein_coding	8	c.738+16574G>C
chrA1	126899145	C	G	PASS	intron_variant	MODIFIER	PDE4D	PDE4D	transcript	XM_045040048.1	protein_coding	8	c.738+16574G>C
chrA1	126899145	C	G	PASS	intron_variant	MODIFIER	PDE4D	PDE4D	transcript	XM_045040058.1	protein_coding	9	c.738+16574G>C
chrA1	126899145	C	G	PASS	intron_variant	MODIFIER	PDE4D	PDE4D	transcript	XM_045040052.1	protein_coding	10	c.738+16574G>C
chrA1	126899145	C	G	PASS	intron_variant	MODIFIER	PDE4D	PDE4D	transcript	XM_045040044.1	protein_coding	9	c.738+16574G>C
chrA1	126899145	C	G	PASS	intron_variant	MODIFIER	PDE4D	PDE4D	transcript	XM_045040038.1	protein_coding	11	c.738+16574G>C
chrA1	126899145	C	G	PASS	intron_variant	MODIFIER	PDE4D	PDE4D	transcript	XM_045040042.1	protein_coding	10	c.738+16574G>C
chrA1	126899345	T	C	PASS	intron_variant	MODIFIER	PDE4D	PDE4D	transcript	XM_023256805.2	protein_coding	6	c.921+16374A>G
chrA1	126899345	T	C	PASS	intron_variant	MODIFIER	PDE4D	PDE4D	transcript	XM_045040095.1	protein_coding	1	c.-10+15626A>G
chrA1	126899345	T	C	PASS	intron_variant	MODIFIER	PDE4D	PDE4D	transcript	XM_003980985.6	protein_coding	2	c.15+16374A>G
chrA1	126899345	T	C	PASS	intron_variant	MODIFIER	PDE4D	PDE4D	transcript	XM_045040072.1	protein_coding	5	c.285+16374A>G
chrA1	126899345	T	C	PASS	intron_variant	MODIFIER	PDE4D	PDE4D	transcript	XM_019834607.3	protein_coding	6	c.531+16374A>G
chrA1	126899345	T	C	PASS	intron_variant	MODIFIER	PDE4D	PDE4D	transcript	XM_019834628.3	protein_coding	6	c.555+16374A>G
chrA1	126899345	T	C	PASS	intron_variant	MODIFIER	PDE4D	PDE4D	transcript	XM_045040065.1	protein_coding	6	c.591+16374A>G
chrA1	126899345	T	C	PASS	intron_variant	MODIFIER	PDE4D	PDE4D	transcript	XM_019834617.3	protein_coding	6	c.513+16374A>G
chrA1	126899345	T	C	PASS	intron_variant	MODIFIER	PDE4D	PDE4D	transcript	XM_011282955.4	protein_coding	6	c.732+16374A>G
chrA1	126899345	T	C	PASS	intron_variant	MODIFIER	PDE4D	PDE4D	transcript	XM_045040060.1	protein_coding	8	c.738+16374A>G
chrA1	126899345	T	C	PASS	intron_variant	MODIFIER	PDE4D	PDE4D	transcript	XM_045040048.1	protein_coding	8	c.738+16374A>G
chrA1	126899345	T	C	PASS	intron_variant	MODIFIER	PDE4D	PDE4D	transcript	XM_045040058.1	protein_coding	9	c.738+16374A>G
chrA1	126899345	T	C	PASS	intron_variant	MODIFIER	PDE4D	PDE4D	transcript	XM_045040052.1	protein_coding	10	c.738+16374A>G
chrA1	126899345	T	C	PASS	intron_variant	MODIFIER	PDE4D	PDE4D	transcript	XM_045040044.1	protein_coding	9	c.738+16374A>G
chrA1	126899345	T	C	PASS	intron_variant	MODIFIER	PDE4D	PDE4D	transcript	XM_045040038.1	protein_coding	11	c.738+16374A>G
chrA1	126899345	T	C	PASS	intron_variant	MODIFIER	PDE4D	PDE4D	transcript	XM_045040042.1	protein_coding	10	c.738+16374A>G
chrA1	126901716	A	G	PASS	intron_variant	MODIFIER	PDE4D	PDE4D	transcript	XM_023256805.2	protein_coding	6	c.921+14003T>C
chrA1	126901716	A	G	PASS	intron_variant	MODIFIER	PDE4D	PDE4D	transcript	XM_045040095.1	protein_coding	1	c.-10+13255T>C
chrA1	126901716	A	G	PASS	intron_variant	MODIFIER	PDE4D	PDE4D	transcript	XM_003980985.6	protein_coding	2	c.15+14003T>C
chrA1	126901716	A	G	PASS	intron_variant	MODIFIER	PDE4D	PDE4D	transcript	XM_045040072.1	protein_coding	5	c.285+14003T>C
chrA1	126901716	A	G	PASS	intron_variant	MODIFIER	PDE4D	PDE4D	transcript	XM_019834607.3	protein_coding	6	c.531+14003T>C
chrA1	126901716	A	G	PASS	intron_variant	MODIFIER	PDE4D	PDE4D	transcript	XM_019834628.3	protein_coding	6	c.555+14003T>C
chrA1	126901716	A	G	PASS	intron_variant	MODIFIER	PDE4D	PDE4D	transcript	XM_045040065.1	protein_coding	6	c.591+14003T>C
chrA1	126901716	A	G	PASS	intron_variant	MODIFIER	PDE4D	PDE4D	transcript	XM_019834617.3	protein_coding	6	c.513+14003T>C
chrA1	126901716	A	G	PASS	intron_variant	MODIFIER	PDE4D	PDE4D	transcript	XM_011282955.4	protein_coding	6	c.732+14003T>C
chrA1	126901716	A	G	PASS	intron_variant	MODIFIER	PDE4D	PDE4D	transcript	XM_045040060.1	protein_coding	8	c.738+14003T>C
chrA1	126901716	A	G	PASS	intron_variant	MODIFIER	PDE4D	PDE4D	transcript	XM_045040048.1	protein_coding	8	c.738+14003T>C
chrA1	126901716	A	G	PASS	intron_variant	MODIFIER	PDE4D	PDE4D	transcript	XM_045040058.1	protein_coding	9	c.738+14003T>C
chrA1	126901716	A	G	PASS	intron_variant	MODIFIER	PDE4D	PDE4D	transcript	XM_045040052.1	protein_coding	10	c.738+14003T>C
chrA1	126901716	A	G	PASS	intron_variant	MODIFIER	PDE4D	PDE4D	transcript	XM_045040044.1	protein_coding	9	c.738+14003T>C
chrA1	126901716	A	G	PASS	intron_variant	MODIFIER	PDE4D	PDE4D	transcript	XM_045040038.1	protein_coding	11	c.738+14003T>C
chrA1	126901716	A	G	PASS	intron_variant	MODIFIER	PDE4D	PDE4D	transcript	XM_045040042.1	protein_coding	10	c.738+14003T>C
chrA1	131030236	C	T	PASS	intergenic_region	MODIFIER	LOC123384828-LOC111556700	LOC123384828-LOC111556700	intergenic_region	LOC123384828-LOC111556700		-1	n.131030236C>T
chrA1	134087483	A	G	PASS	intron_variant	MODIFIER	LOC111561368	LOC111561368	transcript	XR_006600596.1	pseudogene	4	n.705-21216A>G
chrA1	134087483	A	G	PASS	intron_variant	MODIFIER	LOC111561368	LOC111561368	transcript	XR_006600597.1	pseudogene	3	n.626-21216A>G
chrA1	134087483	A	G	PASS	intron_variant	MODIFIER	LOC111561368	LOC111561368	transcript	XR_006600594.1	pseudogene	3	n.626-21216A>G
chrA1	134087483	A	G	PASS	intron_variant	MODIFIER	LOC111561368	LOC111561368	transcript	XR_006600595.1	pseudogene	3	n.626-21216A>G
chrA1	134087483	A	G	PASS	intron_variant	MODIFIER	LOC111561368	LOC111561368	transcript	XR_002743899.2	pseudogene	3	n.460-21216A>G
chrA1	134087483	A	G	PASS	intron_variant	MODIFIER	LOC111561368	LOC111561368	transcript	XR_006600598.1	pseudogene	3	n.626-21216A>G
chrA1	137763032	G	A	PASS	intergenic_region	MODIFIER	LOC123386619-FOXD1	LOC123386619-FOXD1	intergenic_region	LOC123386619-FOXD1		-1	n.137763032G>A
chrA1	138010480	C	T	PASS	downstream_gene_variant	MODIFIER	UTP15	UTP15	transcript	XM_003981061.5	protein_coding	-1	c.*6527C>T
chrA1	138010480	C	T	PASS	intergenic_region	MODIFIER	UTP15-ARHGEF28	UTP15-ARHGEF28	intergenic_region	UTP15-ARHGEF28		-1	n.138010480C>T
chrA1	138089792	T	A	PASS	intron_variant	MODIFIER	ARHGEF28	ARHGEF28	transcript	XM_011283815.4	protein_coding	1	c.-11-2666T>A
chrA1	138089792	T	A	PASS	intron_variant	MODIFIER	ARHGEF28	ARHGEF28	transcript	XM_045062024.1	protein_coding	1	c.-11-2666T>A
chrA1	138089792	T	A	PASS	intron_variant	MODIFIER	ARHGEF28	ARHGEF28	transcript	XM_045062033.1	protein_coding	1	c.-11-2666T>A
chrA1	138089792	T	A	PASS	intron_variant	MODIFIER	ARHGEF28	ARHGEF28	transcript	XM_045062051.1	protein_coding	1	c.-11-2666T>A
chrA1	138089792	T	A	PASS	intron_variant	MODIFIER	ARHGEF28	ARHGEF28	transcript	XM_045062036.1	protein_coding	1	c.-11-2666T>A
chrA1	138089792	T	A	PASS	intron_variant	MODIFIER	ARHGEF28	ARHGEF28	transcript	XM_045062037.1	protein_coding	1	c.-11-2666T>A
chrA1	138089792	T	A	PASS	intron_variant	MODIFIER	ARHGEF28	ARHGEF28	transcript	XM_045062042.1	protein_coding	1	c.-11-2666T>A
chrA1	138142257	A	T	PASS	intron_variant	MODIFIER	ARHGEF28	ARHGEF28	transcript	XM_011283815.4	protein_coding	2	c.34-16885A>T
chrA1	138142257	A	T	PASS	intron_variant	MODIFIER	ARHGEF28	ARHGEF28	transcript	XM_045062024.1	protein_coding	2	c.34-16885A>T
chrA1	138142257	A	T	PASS	intron_variant	MODIFIER	ARHGEF28	ARHGEF28	transcript	XM_045062033.1	protein_coding	2	c.34-16885A>T
chrA1	138142257	A	T	PASS	intron_variant	MODIFIER	ARHGEF28	ARHGEF28	transcript	XM_045062051.1	protein_coding	2	c.34-16885A>T
chrA1	138142257	A	T	PASS	intron_variant	MODIFIER	ARHGEF28	ARHGEF28	transcript	XM_045062036.1	protein_coding	2	c.34-16885A>T
chrA1	138142257	A	T	PASS	intron_variant	MODIFIER	ARHGEF28	ARHGEF28	transcript	XM_045062037.1	protein_coding	2	c.34-16885A>T
chrA1	138142257	A	T	PASS	intron_variant	MODIFIER	ARHGEF28	ARHGEF28	transcript	XM_045062042.1	protein_coding	2	c.34-16885A>T
chrA1	138191450	G	A	PASS	intron_variant	MODIFIER	ARHGEF28	ARHGEF28	transcript	XM_011283815.4	protein_coding	7	c.913+1115G>A
chrA1	138191450	G	A	PASS	intron_variant	MODIFIER	ARHGEF28	ARHGEF28	transcript	XM_045062024.1	protein_coding	7	c.913+1115G>A
chrA1	138191450	G	A	PASS	intron_variant	MODIFIER	ARHGEF28	ARHGEF28	transcript	XM_045062033.1	protein_coding	7	c.913+1115G>A
chrA1	138191450	G	A	PASS	intron_variant	MODIFIER	ARHGEF28	ARHGEF28	transcript	XM_045062051.1	protein_coding	7	c.913+1115G>A
chrA1	138191450	G	A	PASS	intron_variant	MODIFIER	ARHGEF28	ARHGEF28	transcript	XM_045062036.1	protein_coding	7	c.913+1115G>A
chrA1	138191450	G	A	PASS	intron_variant	MODIFIER	ARHGEF28	ARHGEF28	transcript	XM_045062037.1	protein_coding	6	c.619+1115G>A
chrA1	138191450	G	A	PASS	intron_variant	MODIFIER	ARHGEF28	ARHGEF28	transcript	XM_045062042.1	protein_coding	7	c.913+1115G>A
chrA1	138191450	G	A	PASS	intron_variant	MODIFIER	ARHGEF28	ARHGEF28	transcript	XM_045062048.1	protein_coding	4	c.403+1115G>A
chrA1	138311391	G	A	PASS	missense_variant	MODERATE	ARHGEF28	ARHGEF28	transcript	XM_011283815.4	protein_coding	34	c.4483G>A	p.Glu1495Lys
chrA1	138311391	G	A	PASS	missense_variant	MODERATE	ARHGEF28	ARHGEF28	transcript	XM_045062024.1	protein_coding	34	c.4483G>A	p.Glu1495Lys
chrA1	138311391	G	A	PASS	missense_variant	MODERATE	ARHGEF28	ARHGEF28	transcript	XM_045062033.1	protein_coding	34	c.4483G>A	p.Glu1495Lys
chrA1	138311391	G	A	PASS	missense_variant	MODERATE	ARHGEF28	ARHGEF28	transcript	XM_045062036.1	protein_coding	34	c.4483G>A	p.Glu1495Lys
chrA1	138311391	G	A	PASS	missense_variant	MODERATE	ARHGEF28	ARHGEF28	transcript	XM_045062037.1	protein_coding	33	c.4189G>A	p.Glu1397Lys
chrA1	138311391	G	A	PASS	missense_variant	MODERATE	ARHGEF28	ARHGEF28	transcript	XM_045062048.1	protein_coding	31	c.3973G>A	p.Glu1325Lys
chrA1	138311391	G	A	PASS	missense_variant	MODERATE	ARHGEF28	ARHGEF28	transcript	XM_019835471.3	protein_coding	26	c.3538G>A	p.Glu1180Lys
chrA1	138311391	G	A	PASS	downstream_gene_variant	MODIFIER	ARHGEF28	ARHGEF28	transcript	XM_045062051.1	protein_coding	-1	c.*378G>A
chrA1	138311391	G	A	PASS	intron_variant	MODIFIER	ARHGEF28	ARHGEF28	transcript	XM_045062042.1	protein_coding	33	c.4168-1491G>A
chrA1	138524276	T	C	PASS	intergenic_region	MODIFIER	ARHGEF28-TRNAQ-UUG_3	ARHGEF28-TRNAQ-UUG_3	intergenic_region	ARHGEF28-TRNAQ-UUG_3		-1	n.138524276T>C
chrA1	138524836	A	G	PASS	intergenic_region	MODIFIER	ARHGEF28-TRNAQ-UUG_3	ARHGEF28-TRNAQ-UUG_3	intergenic_region	ARHGEF28-TRNAQ-UUG_3		-1	n.138524836A>G
chrA1	138538124	T	A	PASS	intergenic_region	MODIFIER	ARHGEF28-TRNAQ-UUG_3	ARHGEF28-TRNAQ-UUG_3	intergenic_region	ARHGEF28-TRNAQ-UUG_3		-1	n.138538124T>A
chrA1	138671051	G	T	PASS	intergenic_region	MODIFIER	TRNAQ-UUG_3-LOC123386637	TRNAQ-UUG_3-LOC123386637	intergenic_region	TRNAQ-UUG_3-LOC123386637		-1	n.138671051G>T
chrA1	138752570	C	T	PASS	downstream_gene_variant	MODIFIER	LOC123386637	LOC123386637	transcript	XR_006600851.1	pseudogene	-1	n.*4782C>T
chrA1	138752570	C	T	PASS	downstream_gene_variant	MODIFIER	LOC123386641	LOC123386641	transcript	XR_006600856.1	pseudogene	-1	n.*2507G>A
chrA1	138752570	C	T	PASS	downstream_gene_variant	MODIFIER	LOC123386637	LOC123386637	transcript	XR_006600852.1	pseudogene	-1	n.*4782C>T
chrA1	138752570	C	T	PASS	intergenic_region	MODIFIER	LOC123386637-LOC123386641	LOC123386637-LOC123386641	intergenic_region	LOC123386637-LOC123386641		-1	n.138752570C>T
chrA1	138752572	C	T	PASS	downstream_gene_variant	MODIFIER	LOC123386637	LOC123386637	transcript	XR_006600851.1	pseudogene	-1	n.*4784C>T
chrA1	138752572	C	T	PASS	downstream_gene_variant	MODIFIER	LOC123386641	LOC123386641	transcript	XR_006600856.1	pseudogene	-1	n.*2505G>A
chrA1	138752572	C	T	PASS	downstream_gene_variant	MODIFIER	LOC123386637	LOC123386637	transcript	XR_006600852.1	pseudogene	-1	n.*4784C>T
chrA1	138752572	C	T	PASS	intergenic_region	MODIFIER	LOC123386637-LOC123386641	LOC123386637-LOC123386641	intergenic_region	LOC123386637-LOC123386641		-1	n.138752572C>T
chrA1	138752592	C	T	PASS	downstream_gene_variant	MODIFIER	LOC123386637	LOC123386637	transcript	XR_006600851.1	pseudogene	-1	n.*4804C>T
chrA1	138752592	C	T	PASS	downstream_gene_variant	MODIFIER	LOC123386641	LOC123386641	transcript	XR_006600856.1	pseudogene	-1	n.*2485G>A
chrA1	138752592	C	T	PASS	downstream_gene_variant	MODIFIER	LOC123386637	LOC123386637	transcript	XR_006600852.1	pseudogene	-1	n.*4804C>T
chrA1	138752592	C	T	PASS	intergenic_region	MODIFIER	LOC123386637-LOC123386641	LOC123386637-LOC123386641	intergenic_region	LOC123386637-LOC123386641		-1	n.138752592C>T
chrA1	138803145	G	GAGAATATTCCTTTATGCTTTTTAGTATACTATTAAATATAGTAGTATATTTTATTAGTGTAGCCTGCAATCACTAAGC	PASS	intergenic_region	MODIFIER	LOC123386641-LOC109492902	LOC123386641-LOC109492902	intergenic_region	LOC123386641-LOC109492902		-1	n.138803145_138803146insAGAATATTCCTTTATGCTTTTTAGTATACTATTAAATATAGTAGTATATTTTATTAGTGTAGCCTGCAATCACTAAGC
chrA1	139050248	ACTT	A	PASS	splice_region_variant&intron_variant	LOW	HEXB	HEXB	transcript	XM_045038645.1	protein_coding	8	c.1337-6_1337-4delTTC
chrA1	139050248	ACTT	A	PASS	splice_region_variant&intron_variant	LOW	HEXB	HEXB	transcript	NM_001009333.2	protein_coding	7	c.728-6_728-4delTTC
chrA1	139050248	ACTT	A	PASS	3_prime_UTR_variant	MODIFIER	GFM2	GFM2	transcript	XM_045062068.1	protein_coding	22	c.*1473_*1475delAAG
chrA1	139050248	ACTT	A	PASS	downstream_gene_variant	MODIFIER	GFM2	GFM2	transcript	XM_045062066.1	protein_coding	-1	c.*4888_*4890delAAG
chrA1	139050248	ACTT	A	PASS	intron_variant	MODIFIER	GFM2	GFM2	transcript	XM_045062067.1	protein_coding	21	c.*31+5475_*31+5477delAAG
chrA1	139050248	ACTT	A	PASS	intron_variant	MODIFIER	GFM2	GFM2	transcript	XR_006600868.1	pseudogene	21	n.2533+5475_2533+5477delAAG
chrA1	139179995	T	C	PASS	intron_variant	MODIFIER	FAM169A	FAM169A	transcript	XM_003981074.6	protein_coding	1	c.-3-3339A>G
chrA1	139179995	T	C	PASS	intron_variant	MODIFIER	FAM169A	FAM169A	transcript	XM_045062095.1	protein_coding	1	c.-4+1997A>G
chrA1	139179995	T	C	PASS	intron_variant	MODIFIER	FAM169A	FAM169A	transcript	XM_019835576.3	protein_coding	1	c.-3-3339A>G
chrA1	139179995	T	C	PASS	intron_variant	MODIFIER	FAM169A	FAM169A	transcript	XM_045062094.1	protein_coding	1	c.-3-3339A>G
chrA1	139179995	T	C	PASS	intron_variant	MODIFIER	FAM169A	FAM169A	transcript	XM_023257441.2	protein_coding	1	c.-3-3339A>G
chrA1	139179995	T	C	PASS	intron_variant	MODIFIER	FAM169A	FAM169A	transcript	XM_023257417.2	protein_coding	1	c.-3-3339A>G
chrA1	139179995	T	C	PASS	intron_variant	MODIFIER	FAM169A	FAM169A	transcript	XM_019835567.3	protein_coding	2	c.-3-3339A>G
chrA1	139179995	T	C	PASS	intron_variant	MODIFIER	FAM169A	FAM169A	transcript	XM_019835558.3	protein_coding	2	c.-3-3339A>G
chrA1	139179995	T	C	PASS	intron_variant	MODIFIER	FAM169A	FAM169A	transcript	XM_045062089.1	protein_coding	1	c.-3-3339A>G
chrA1	139179995	T	C	PASS	intron_variant	MODIFIER	FAM169A	FAM169A	transcript	XM_045062099.1	protein_coding	2	c.-3-3339A>G
chrA1	139297905	C	T	PASS	downstream_gene_variant	MODIFIER	LOC123386659	LOC123386659	transcript	XR_006600898.1	pseudogene	-1	n.*1304G>A
chrA1	139297905	C	T	PASS	intron_variant	MODIFIER	LOC123386659	LOC123386659	transcript	XR_006600900.1	pseudogene	2	n.412-5315G>A
chrA1	139326544	A	AGG	PASS	intron_variant	MODIFIER	LOC123386659	LOC123386659	transcript	XR_006600900.1	pseudogene	1	n.315+4780_315+4781insCC
chrA1	139326544	A	AGG	PASS	intron_variant	MODIFIER	LOC123386659	LOC123386659	transcript	XR_006600898.1	pseudogene	1	n.314+4780_314+4781insCC
chrA1	139426245	A	G	PASS	intron_variant	MODIFIER	ANKRD31	ANKRD31	transcript	XM_045062113.1	protein_coding	18	c.3580-2532T>C
chrA1	139426245	A	G	PASS	intron_variant	MODIFIER	ANKRD31	ANKRD31	transcript	XM_045062118.1	protein_coding	18	c.3580-2532T>C
chrA1	139426245	A	G	PASS	intron_variant	MODIFIER	ANKRD31	ANKRD31	transcript	XM_045062133.1	protein_coding	11	c.2854-2532T>C
chrA1	139426245	A	G	PASS	intron_variant	MODIFIER	ANKRD31	ANKRD31	transcript	XM_045062123.1	protein_coding	13	c.3223-2532T>C
chrA1	139426245	A	G	PASS	intron_variant	MODIFIER	ANKRD31	ANKRD31	transcript	XM_045062121.1	protein_coding	16	c.3274-2532T>C
chrA1	139426245	A	G	PASS	intron_variant	MODIFIER	ANKRD31	ANKRD31	transcript	XM_045062116.1	protein_coding	18	c.3535-2532T>C
chrA1	139426245	A	G	PASS	intron_variant	MODIFIER	ANKRD31	ANKRD31	transcript	XR_006600920.1	pseudogene	18	n.3833-2532T>C
chrA1	139426247	A	G	PASS	intron_variant	MODIFIER	ANKRD31	ANKRD31	transcript	XM_045062113.1	protein_coding	18	c.3580-2534T>C
chrA1	139426247	A	G	PASS	intron_variant	MODIFIER	ANKRD31	ANKRD31	transcript	XM_045062118.1	protein_coding	18	c.3580-2534T>C
chrA1	139426247	A	G	PASS	intron_variant	MODIFIER	ANKRD31	ANKRD31	transcript	XM_045062133.1	protein_coding	11	c.2854-2534T>C
chrA1	139426247	A	G	PASS	intron_variant	MODIFIER	ANKRD31	ANKRD31	transcript	XM_045062123.1	protein_coding	13	c.3223-2534T>C
chrA1	139426247	A	G	PASS	intron_variant	MODIFIER	ANKRD31	ANKRD31	transcript	XM_045062121.1	protein_coding	16	c.3274-2534T>C
chrA1	139426247	A	G	PASS	intron_variant	MODIFIER	ANKRD31	ANKRD31	transcript	XM_045062116.1	protein_coding	18	c.3535-2534T>C
chrA1	139426247	A	G	PASS	intron_variant	MODIFIER	ANKRD31	ANKRD31	transcript	XR_006600920.1	pseudogene	18	n.3833-2534T>C
chrA1	139426249	A	G	PASS	intron_variant	MODIFIER	ANKRD31	ANKRD31	transcript	XM_045062113.1	protein_coding	18	c.3580-2536T>C
chrA1	139426249	A	G	PASS	intron_variant	MODIFIER	ANKRD31	ANKRD31	transcript	XM_045062118.1	protein_coding	18	c.3580-2536T>C
chrA1	139426249	A	G	PASS	intron_variant	MODIFIER	ANKRD31	ANKRD31	transcript	XM_045062133.1	protein_coding	11	c.2854-2536T>C
chrA1	139426249	A	G	PASS	intron_variant	MODIFIER	ANKRD31	ANKRD31	transcript	XM_045062123.1	protein_coding	13	c.3223-2536T>C
chrA1	139426249	A	G	PASS	intron_variant	MODIFIER	ANKRD31	ANKRD31	transcript	XM_045062121.1	protein_coding	16	c.3274-2536T>C
chrA1	139426249	A	G	PASS	intron_variant	MODIFIER	ANKRD31	ANKRD31	transcript	XM_045062116.1	protein_coding	18	c.3535-2536T>C
chrA1	139426249	A	G	PASS	intron_variant	MODIFIER	ANKRD31	ANKRD31	transcript	XR_006600920.1	pseudogene	18	n.3833-2536T>C
chrA1	139426251	A	G	PASS	intron_variant	MODIFIER	ANKRD31	ANKRD31	transcript	XM_045062113.1	protein_coding	18	c.3580-2538T>C
chrA1	139426251	A	G	PASS	intron_variant	MODIFIER	ANKRD31	ANKRD31	transcript	XM_045062118.1	protein_coding	18	c.3580-2538T>C
chrA1	139426251	A	G	PASS	intron_variant	MODIFIER	ANKRD31	ANKRD31	transcript	XM_045062133.1	protein_coding	11	c.2854-2538T>C
chrA1	139426251	A	G	PASS	intron_variant	MODIFIER	ANKRD31	ANKRD31	transcript	XM_045062123.1	protein_coding	13	c.3223-2538T>C
chrA1	139426251	A	G	PASS	intron_variant	MODIFIER	ANKRD31	ANKRD31	transcript	XM_045062121.1	protein_coding	16	c.3274-2538T>C
chrA1	139426251	A	G	PASS	intron_variant	MODIFIER	ANKRD31	ANKRD31	transcript	XM_045062116.1	protein_coding	18	c.3535-2538T>C
chrA1	139426251	A	G	PASS	intron_variant	MODIFIER	ANKRD31	ANKRD31	transcript	XR_006600920.1	pseudogene	18	n.3833-2538T>C
chrA1	139426253	A	G	PASS	intron_variant	MODIFIER	ANKRD31	ANKRD31	transcript	XM_045062113.1	protein_coding	18	c.3580-2540T>C
chrA1	139426253	A	G	PASS	intron_variant	MODIFIER	ANKRD31	ANKRD31	transcript	XM_045062118.1	protein_coding	18	c.3580-2540T>C
chrA1	139426253	A	G	PASS	intron_variant	MODIFIER	ANKRD31	ANKRD31	transcript	XM_045062133.1	protein_coding	11	c.2854-2540T>C
chrA1	139426253	A	G	PASS	intron_variant	MODIFIER	ANKRD31	ANKRD31	transcript	XM_045062123.1	protein_coding	13	c.3223-2540T>C
chrA1	139426253	A	G	PASS	intron_variant	MODIFIER	ANKRD31	ANKRD31	transcript	XM_045062121.1	protein_coding	16	c.3274-2540T>C
chrA1	139426253	A	G	PASS	intron_variant	MODIFIER	ANKRD31	ANKRD31	transcript	XM_045062116.1	protein_coding	18	c.3535-2540T>C
chrA1	139426253	A	G	PASS	intron_variant	MODIFIER	ANKRD31	ANKRD31	transcript	XR_006600920.1	pseudogene	18	n.3833-2540T>C
chrA1	139426255	A	G	PASS	intron_variant	MODIFIER	ANKRD31	ANKRD31	transcript	XM_045062113.1	protein_coding	18	c.3580-2542T>C
chrA1	139426255	A	G	PASS	intron_variant	MODIFIER	ANKRD31	ANKRD31	transcript	XM_045062118.1	protein_coding	18	c.3580-2542T>C
chrA1	139426255	A	G	PASS	intron_variant	MODIFIER	ANKRD31	ANKRD31	transcript	XM_045062133.1	protein_coding	11	c.2854-2542T>C
chrA1	139426255	A	G	PASS	intron_variant	MODIFIER	ANKRD31	ANKRD31	transcript	XM_045062123.1	protein_coding	13	c.3223-2542T>C
chrA1	139426255	A	G	PASS	intron_variant	MODIFIER	ANKRD31	ANKRD31	transcript	XM_045062121.1	protein_coding	16	c.3274-2542T>C
chrA1	139426255	A	G	PASS	intron_variant	MODIFIER	ANKRD31	ANKRD31	transcript	XM_045062116.1	protein_coding	18	c.3535-2542T>C
chrA1	139426255	A	G	PASS	intron_variant	MODIFIER	ANKRD31	ANKRD31	transcript	XR_006600920.1	pseudogene	18	n.3833-2542T>C
chrA1	139475908	C	T	PASS	intron_variant	MODIFIER	ANKRD31	ANKRD31	transcript	XM_045062113.1	protein_coding	8	c.832+5030G>A
chrA1	139475908	C	T	PASS	intron_variant	MODIFIER	ANKRD31	ANKRD31	transcript	XM_045062118.1	protein_coding	8	c.832+5030G>A
chrA1	139475908	C	T	PASS	intron_variant	MODIFIER	ANKRD31	ANKRD31	transcript	XM_045062133.1	protein_coding	1	c.107-5886G>A
chrA1	139475908	C	T	PASS	intron_variant	MODIFIER	ANKRD31	ANKRD31	transcript	XM_045062123.1	protein_coding	3	c.475+5030G>A
chrA1	139475908	C	T	PASS	intron_variant	MODIFIER	ANKRD31	ANKRD31	transcript	XM_045062121.1	protein_coding	6	c.526+5030G>A
chrA1	139475908	C	T	PASS	intron_variant	MODIFIER	ANKRD31	ANKRD31	transcript	XM_045062116.1	protein_coding	8	c.832+5030G>A
chrA1	139475908	C	T	PASS	intron_variant	MODIFIER	ANKRD31	ANKRD31	transcript	XR_006600920.1	pseudogene	8	n.1085+5030G>A
chrA1	139588285	T	C	PASS	3_prime_UTR_variant	MODIFIER	HMGCR	HMGCR	transcript	XM_003981075.6	protein_coding	20	c.*602T>C
chrA1	139588285	T	C	PASS	3_prime_UTR_variant	MODIFIER	HMGCR	HMGCR	transcript	XM_019835641.3	protein_coding	20	c.*602T>C
chrA1	139764175	C	T	PASS	intron_variant	MODIFIER	POLK	POLK	transcript	XM_006927792.5	protein_coding	10	c.1259+3026C>T
chrA1	139764175	C	T	PASS	intron_variant	MODIFIER	POLK	POLK	transcript	XM_006927793.5	protein_coding	10	c.1163+3026C>T
chrA1	139764175	C	T	PASS	intron_variant	MODIFIER	POLK	POLK	transcript	XM_019835662.3	protein_coding	9	c.1139+3026C>T
chrA1	139764175	C	T	PASS	intron_variant	MODIFIER	POLK	POLK	transcript	XM_019835667.3	protein_coding	9	c.1106+3026C>T
chrA1	139764175	C	T	PASS	intron_variant	MODIFIER	POLK	POLK	transcript	XM_019835670.3	protein_coding	10	c.1259+3026C>T
chrA1	139764175	C	T	PASS	intron_variant	MODIFIER	POLK	POLK	transcript	XM_019835644.3	protein_coding	10	c.1259+3026C>T
chrA1	139764175	C	T	PASS	intron_variant	MODIFIER	POLK	POLK	transcript	XM_019835655.3	protein_coding	10	c.1259+3026C>T
chrA1	139764175	C	T	PASS	intron_variant	MODIFIER	POLK	POLK	transcript	XM_019835651.3	protein_coding	10	c.1259+3026C>T
chrA1	140239324	C	T	PASS	intron_variant	MODIFIER	SV2C	SV2C	transcript	XM_003981081.6	protein_coding	2	c.581-20545C>T
chrA1	140364122	T	G	PASS	upstream_gene_variant	MODIFIER	LOC123386722	LOC123386722	transcript	XR_006601073.1	pseudogene	-1	n.-4604A>C
chrA1	140364122	T	G	PASS	intron_variant	MODIFIER	SV2C	SV2C	transcript	XM_003981081.6	protein_coding	12	c.1995-6751T>G
chrA1	140417667	G	A	PASS	downstream_gene_variant	MODIFIER	LOC109501873	LOC109501873	transcript	XR_002160220.3	pseudogene	-1	n.*4810G>A
chrA1	140417667	G	A	PASS	intron_variant	MODIFIER	IQGAP2	IQGAP2	transcript	XM_011284171.4	protein_coding	1	c.46+1777G>A
chrA1	140451082	CTTG	C	PASS	intron_variant	MODIFIER	IQGAP2	IQGAP2	transcript	XM_011284171.4	protein_coding	1	c.47-15640_47-15638delTTG
chrA1	140483682	G	A	PASS	intron_variant	MODIFIER	IQGAP2	IQGAP2	transcript	XM_011284171.4	protein_coding	2	c.146+16860G>A
chrA1	140483682	G	A	PASS	intron_variant	MODIFIER	IQGAP2	IQGAP2	transcript	XM_045062300.1	protein_coding	1	c.65+16860G>A
chrA1	140483682	G	A	PASS	intron_variant	MODIFIER	IQGAP2	IQGAP2	transcript	XM_019835759.3	protein_coding	1	c.65+16860G>A
chrA1	140483682	G	A	PASS	intron_variant	MODIFIER	IQGAP2	IQGAP2	transcript	XM_019835765.3	protein_coding	1	c.65+16860G>A
chrA1	140513781	A	G	PASS	intron_variant	MODIFIER	IQGAP2	IQGAP2	transcript	XM_011284171.4	protein_coding	2	c.146+46959A>G
chrA1	140513781	A	G	PASS	intron_variant	MODIFIER	IQGAP2	IQGAP2	transcript	XM_045062300.1	protein_coding	1	c.65+46959A>G
chrA1	140513781	A	G	PASS	intron_variant	MODIFIER	IQGAP2	IQGAP2	transcript	XM_019835759.3	protein_coding	1	c.65+46959A>G
chrA1	140513781	A	G	PASS	intron_variant	MODIFIER	IQGAP2	IQGAP2	transcript	XM_019835765.3	protein_coding	1	c.65+46959A>G
chrA1	140522341	CTTTCTTTCTTTCTTTCTTTCTTTCTTTCTTTCTTTCTTTG	C	PASS	intron_variant	MODIFIER	IQGAP2	IQGAP2	transcript	XM_011284171.4	protein_coding	2	c.147-40677_147-40638delTTTCTTTCTTTCTTTCTTTCTTTCTTTCTTTCTTTCTTTG
chrA1	140522341	CTTTCTTTCTTTCTTTCTTTCTTTCTTTCTTTCTTTCTTTG	C	PASS	intron_variant	MODIFIER	IQGAP2	IQGAP2	transcript	XM_045062300.1	protein_coding	1	c.66-40677_66-40638delTTTCTTTCTTTCTTTCTTTCTTTCTTTCTTTCTTTCTTTG
chrA1	140522341	CTTTCTTTCTTTCTTTCTTTCTTTCTTTCTTTCTTTCTTTG	C	PASS	intron_variant	MODIFIER	IQGAP2	IQGAP2	transcript	XM_019835759.3	protein_coding	1	c.66-40677_66-40638delTTTCTTTCTTTCTTTCTTTCTTTCTTTCTTTCTTTCTTTG
chrA1	140522341	CTTTCTTTCTTTCTTTCTTTCTTTCTTTCTTTCTTTCTTTG	C	PASS	intron_variant	MODIFIER	IQGAP2	IQGAP2	transcript	XM_019835765.3	protein_coding	1	c.66-40677_66-40638delTTTCTTTCTTTCTTTCTTTCTTTCTTTCTTTCTTTCTTTG
chrA1	140888534	A	C	PASS	upstream_gene_variant	MODIFIER	CRHBP	CRHBP	transcript	XM_023257693.2	protein_coding	-1	c.-4944A>C
chrA1	140888534	A	C	PASS	upstream_gene_variant	MODIFIER	CRHBP	CRHBP	transcript	XR_006601112.1	pseudogene	-1	n.-3740A>C
chrA1	140888534	A	C	PASS	intergenic_region	MODIFIER	S100Z-CRHBP	S100Z-CRHBP	intergenic_region	S100Z-CRHBP		-1	n.140888534A>C
chrA1	140922567	A	T	PASS	intron_variant	MODIFIER	LOC109501895	LOC109501895	transcript	XR_002160237.3	pseudogene	2	n.1333-2117A>T
chrA1	141149126	G	A	PASS	intron_variant	MODIFIER	PDE8B	PDE8B	transcript	XM_019835832.3	protein_coding	1	c.354+37367G>A
chrA1	141149126	G	A	PASS	intron_variant	MODIFIER	PDE8B	PDE8B	transcript	XM_045062413.1	protein_coding	1	c.37-59264G>A
chrA1	141149126	G	A	PASS	intron_variant	MODIFIER	PDE8B	PDE8B	transcript	XM_045062408.1	protein_coding	1	c.37-59261G>A
chrA1	141149126	G	A	PASS	intron_variant	MODIFIER	PDE8B	PDE8B	transcript	XR_006601142.1	pseudogene	1	n.783+37367G>A
chrA1	141149126	G	A	PASS	intron_variant	MODIFIER	PDE8B	PDE8B	transcript	XM_045062402.1	protein_coding	1	c.354+37367G>A
chrA1	141149126	G	A	PASS	intron_variant	MODIFIER	PDE8B	PDE8B	transcript	XM_045062396.1	protein_coding	1	c.354+37367G>A
chrA1	141163537	C	CA	PASS	intron_variant	MODIFIER	PDE8B	PDE8B	transcript	XM_019835832.3	protein_coding	1	c.355-44850_355-44849insA
chrA1	141163537	C	CA	PASS	intron_variant	MODIFIER	PDE8B	PDE8B	transcript	XM_045062413.1	protein_coding	1	c.37-44853_37-44852insA
chrA1	141163537	C	CA	PASS	intron_variant	MODIFIER	PDE8B	PDE8B	transcript	XM_045062408.1	protein_coding	1	c.37-44850_37-44849insA
chrA1	141163537	C	CA	PASS	intron_variant	MODIFIER	PDE8B	PDE8B	transcript	XR_006601142.1	pseudogene	1	n.784-44850_784-44849insA
chrA1	141163537	C	CA	PASS	intron_variant	MODIFIER	PDE8B	PDE8B	transcript	XM_045062402.1	protein_coding	1	c.355-44850_355-44849insA
chrA1	141163537	C	CA	PASS	intron_variant	MODIFIER	PDE8B	PDE8B	transcript	XM_045062396.1	protein_coding	1	c.355-44853_355-44852insA
chrA1	141163537	C	CA	PASS	intron_variant	MODIFIER	PDE8B	PDE8B	transcript	XM_045062416.1	protein_coding	1	c.9+3801_9+3802insA
chrA1	141163537	C	CA	PASS	intron_variant	MODIFIER	PDE8B	PDE8B	transcript	XM_045062426.1	protein_coding	1	c.9+3801_9+3802insA
chrA1	141447272	A	C	PASS	intron_variant	MODIFIER	WDR41	WDR41	transcript	XM_019835839.3	protein_coding	3	c.148-50205T>G
chrA1	141447272	A	C	PASS	intron_variant	MODIFIER	WDR41	WDR41	transcript	XM_019835844.3	protein_coding	3	c.118-50205T>G
chrA1	141447272	A	C	PASS	intron_variant	MODIFIER	WDR41	WDR41	transcript	XR_002160247.2	pseudogene	3	n.390-50205T>G
chrA1	141447272	A	C	PASS	intron_variant	MODIFIER	WDR41	WDR41	transcript	XM_019835843.3	protein_coding	3	c.148-50205T>G
chrA1	141572695	C	T	PASS	intergenic_region	MODIFIER	OTP-TBCA	OTP-TBCA	intergenic_region	OTP-TBCA		-1	n.141572695C>T
chrA1	141606023	A	C	PASS	intron_variant	MODIFIER	TBCA	TBCA	transcript	XM_023257768.2	protein_coding	2	c.159+2822T>G
chrA1	141606023	A	C	PASS	intron_variant	MODIFIER	TBCA	TBCA	transcript	XM_023257765.2	protein_coding	2	c.153+2822T>G
chrA1	141734663	G	C	PASS	intergenic_region	MODIFIER	TBCA-AP3B1	TBCA-AP3B1	intergenic_region	TBCA-AP3B1		-1	n.141734663G>C
chrA1	141762105	T	TG	PASS	intergenic_region	MODIFIER	TBCA-AP3B1	TBCA-AP3B1	intergenic_region	TBCA-AP3B1		-1	n.141762105_141762106insG
chrA1	141875518	CT	C	PASS	intergenic_region	MODIFIER	TBCA-AP3B1	TBCA-AP3B1	intergenic_region	TBCA-AP3B1		-1	n.141875519delT
chrA1	141876856	T	C	PASS	intergenic_region	MODIFIER	TBCA-AP3B1	TBCA-AP3B1	intergenic_region	TBCA-AP3B1		-1	n.141876856T>C
chrA1	141878465	CT	C	PASS	intergenic_region	MODIFIER	TBCA-AP3B1	TBCA-AP3B1	intergenic_region	TBCA-AP3B1		-1	n.141878466delT
chrA1	141881551	T	G	PASS	intergenic_region	MODIFIER	TBCA-AP3B1	TBCA-AP3B1	intergenic_region	TBCA-AP3B1		-1	n.141881551T>G
chrA1	141883441	G	A	PASS	intergenic_region	MODIFIER	TBCA-AP3B1	TBCA-AP3B1	intergenic_region	TBCA-AP3B1		-1	n.141883441G>A
chrA1	141884016	C	T	PASS	intergenic_region	MODIFIER	TBCA-AP3B1	TBCA-AP3B1	intergenic_region	TBCA-AP3B1		-1	n.141884016C>T
chrA1	141886797	G	A	PASS	downstream_gene_variant	MODIFIER	AP3B1	AP3B1	transcript	XM_023257772.2	protein_coding	-1	c.*4635C>T
chrA1	141886797	G	A	PASS	downstream_gene_variant	MODIFIER	AP3B1	AP3B1	transcript	XM_045062468.1	protein_coding	-1	c.*4635C>T
chrA1	141886797	G	A	PASS	downstream_gene_variant	MODIFIER	AP3B1	AP3B1	transcript	XM_045062465.1	protein_coding	-1	c.*4635C>T
chrA1	141886797	G	A	PASS	downstream_gene_variant	MODIFIER	AP3B1	AP3B1	transcript	XM_011284118.4	protein_coding	-1	c.*4635C>T
chrA1	141886797	G	A	PASS	intergenic_region	MODIFIER	TBCA-AP3B1	TBCA-AP3B1	intergenic_region	TBCA-AP3B1		-1	n.141886797G>A
chrA1	141889274	C	T	PASS	downstream_gene_variant	MODIFIER	AP3B1	AP3B1	transcript	XM_023257772.2	protein_coding	-1	c.*2158G>A
chrA1	141889274	C	T	PASS	downstream_gene_variant	MODIFIER	AP3B1	AP3B1	transcript	XM_045062468.1	protein_coding	-1	c.*2158G>A
chrA1	141889274	C	T	PASS	downstream_gene_variant	MODIFIER	AP3B1	AP3B1	transcript	XM_045062465.1	protein_coding	-1	c.*2158G>A
chrA1	141889274	C	T	PASS	downstream_gene_variant	MODIFIER	AP3B1	AP3B1	transcript	XM_011284118.4	protein_coding	-1	c.*2158G>A
chrA1	141889274	C	T	PASS	intergenic_region	MODIFIER	TBCA-AP3B1	TBCA-AP3B1	intergenic_region	TBCA-AP3B1		-1	n.141889274C>T
chrA1	141889837	GATAA	G	PASS	downstream_gene_variant	MODIFIER	AP3B1	AP3B1	transcript	XM_023257772.2	protein_coding	-1	c.*1591_*1594delTTAT
chrA1	141889837	GATAA	G	PASS	downstream_gene_variant	MODIFIER	AP3B1	AP3B1	transcript	XM_045062468.1	protein_coding	-1	c.*1591_*1594delTTAT
chrA1	141889837	GATAA	G	PASS	downstream_gene_variant	MODIFIER	AP3B1	AP3B1	transcript	XM_045062465.1	protein_coding	-1	c.*1591_*1594delTTAT
chrA1	141889837	GATAA	G	PASS	downstream_gene_variant	MODIFIER	AP3B1	AP3B1	transcript	XM_011284118.4	protein_coding	-1	c.*1591_*1594delTTAT
chrA1	141889837	GATAA	G	PASS	intergenic_region	MODIFIER	TBCA-AP3B1	TBCA-AP3B1	intergenic_region	TBCA-AP3B1		-1	n.141889838_141889841delATAA
chrA1	141903406	A	G	PASS	downstream_gene_variant	MODIFIER	AP3B1	AP3B1	transcript	XM_023257780.2	protein_coding	-1	c.*3803T>C
chrA1	141903406	A	G	PASS	intron_variant	MODIFIER	AP3B1	AP3B1	transcript	XM_023257772.2	protein_coding	26	c.3056-264T>C
chrA1	141903406	A	G	PASS	intron_variant	MODIFIER	AP3B1	AP3B1	transcript	XM_045062468.1	protein_coding	24	c.2819-264T>C
chrA1	141903406	A	G	PASS	intron_variant	MODIFIER	AP3B1	AP3B1	transcript	XM_045062465.1	protein_coding	26	c.2852-264T>C
chrA1	141903406	A	G	PASS	intron_variant	MODIFIER	AP3B1	AP3B1	transcript	XM_011284118.4	protein_coding	25	c.2984-264T>C
chrA1	141903406	A	G	PASS	intron_variant	MODIFIER	AP3B1	AP3B1	transcript	XM_023257774.2	protein_coding	27	c.3097-264T>C
chrA1	141904330	T	A	PASS	downstream_gene_variant	MODIFIER	AP3B1	AP3B1	transcript	XM_023257780.2	protein_coding	-1	c.*2879A>T
chrA1	141904330	T	A	PASS	intron_variant	MODIFIER	AP3B1	AP3B1	transcript	XM_023257772.2	protein_coding	26	c.3056-1188A>T
chrA1	141904330	T	A	PASS	intron_variant	MODIFIER	AP3B1	AP3B1	transcript	XM_045062468.1	protein_coding	24	c.2819-1188A>T
chrA1	141904330	T	A	PASS	intron_variant	MODIFIER	AP3B1	AP3B1	transcript	XM_045062465.1	protein_coding	26	c.2852-1188A>T
chrA1	141904330	T	A	PASS	intron_variant	MODIFIER	AP3B1	AP3B1	transcript	XM_011284118.4	protein_coding	25	c.2984-1188A>T
chrA1	141904330	T	A	PASS	intron_variant	MODIFIER	AP3B1	AP3B1	transcript	XM_023257774.2	protein_coding	27	c.3097-1188A>T
chrA1	141906289	A	G	PASS	downstream_gene_variant	MODIFIER	AP3B1	AP3B1	transcript	XM_023257780.2	protein_coding	-1	c.*920T>C
chrA1	141906289	A	G	PASS	intron_variant	MODIFIER	AP3B1	AP3B1	transcript	XM_023257772.2	protein_coding	26	c.3055+2049T>C
chrA1	141906289	A	G	PASS	intron_variant	MODIFIER	AP3B1	AP3B1	transcript	XM_045062468.1	protein_coding	24	c.2818+2049T>C
chrA1	141906289	A	G	PASS	intron_variant	MODIFIER	AP3B1	AP3B1	transcript	XM_045062465.1	protein_coding	26	c.2851+2049T>C
chrA1	141906289	A	G	PASS	intron_variant	MODIFIER	AP3B1	AP3B1	transcript	XM_011284118.4	protein_coding	25	c.2983+2049T>C
chrA1	141906289	A	G	PASS	intron_variant	MODIFIER	AP3B1	AP3B1	transcript	XM_023257774.2	protein_coding	27	c.3096+743T>C
chrA1	141907118	G	A	PASS	3_prime_UTR_variant	MODIFIER	AP3B1	AP3B1	transcript	XM_023257780.2	protein_coding	27	c.*91C>T
chrA1	141907118	G	A	PASS	intron_variant	MODIFIER	AP3B1	AP3B1	transcript	XM_023257772.2	protein_coding	26	c.3055+1220C>T
chrA1	141907118	G	A	PASS	intron_variant	MODIFIER	AP3B1	AP3B1	transcript	XM_045062468.1	protein_coding	24	c.2818+1220C>T
chrA1	141907118	G	A	PASS	intron_variant	MODIFIER	AP3B1	AP3B1	transcript	XM_045062465.1	protein_coding	26	c.2851+1220C>T
chrA1	141907118	G	A	PASS	intron_variant	MODIFIER	AP3B1	AP3B1	transcript	XM_011284118.4	protein_coding	25	c.2983+1220C>T
chrA1	141907118	G	A	PASS	intron_variant	MODIFIER	AP3B1	AP3B1	transcript	XM_023257774.2	protein_coding	26	c.3056-46C>T
chrA1	141909624	T	C	PASS	intron_variant	MODIFIER	AP3B1	AP3B1	transcript	XM_023257772.2	protein_coding	25	c.2958-1189A>G
chrA1	141909624	T	C	PASS	intron_variant	MODIFIER	AP3B1	AP3B1	transcript	XM_045062468.1	protein_coding	23	c.2721-1189A>G
chrA1	141909624	T	C	PASS	intron_variant	MODIFIER	AP3B1	AP3B1	transcript	XM_045062465.1	protein_coding	25	c.2754-1189A>G
chrA1	141909624	T	C	PASS	intron_variant	MODIFIER	AP3B1	AP3B1	transcript	XM_011284118.4	protein_coding	24	c.2886-1189A>G
chrA1	141909624	T	C	PASS	intron_variant	MODIFIER	AP3B1	AP3B1	transcript	XM_023257774.2	protein_coding	25	c.2958-1189A>G
chrA1	141909624	T	C	PASS	intron_variant	MODIFIER	AP3B1	AP3B1	transcript	XM_023257780.2	protein_coding	25	c.2958-1189A>G
chrA1	141911048	G	A	PASS	intron_variant	MODIFIER	AP3B1	AP3B1	transcript	XM_023257772.2	protein_coding	25	c.2958-2613C>T
chrA1	141911048	G	A	PASS	intron_variant	MODIFIER	AP3B1	AP3B1	transcript	XM_045062468.1	protein_coding	23	c.2721-2613C>T
chrA1	141911048	G	A	PASS	intron_variant	MODIFIER	AP3B1	AP3B1	transcript	XM_045062465.1	protein_coding	25	c.2754-2613C>T
chrA1	141911048	G	A	PASS	intron_variant	MODIFIER	AP3B1	AP3B1	transcript	XM_011284118.4	protein_coding	24	c.2886-2613C>T
chrA1	141911048	G	A	PASS	intron_variant	MODIFIER	AP3B1	AP3B1	transcript	XM_023257774.2	protein_coding	25	c.2958-2613C>T
chrA1	141911048	G	A	PASS	intron_variant	MODIFIER	AP3B1	AP3B1	transcript	XM_023257780.2	protein_coding	25	c.2958-2613C>T
chrA1	141912648	C	T	PASS	intron_variant	MODIFIER	AP3B1	AP3B1	transcript	XM_023257772.2	protein_coding	25	c.2958-4213G>A
chrA1	141912648	C	T	PASS	intron_variant	MODIFIER	AP3B1	AP3B1	transcript	XM_045062468.1	protein_coding	23	c.2721-4213G>A
chrA1	141912648	C	T	PASS	intron_variant	MODIFIER	AP3B1	AP3B1	transcript	XM_045062465.1	protein_coding	25	c.2754-4213G>A
chrA1	141912648	C	T	PASS	intron_variant	MODIFIER	AP3B1	AP3B1	transcript	XM_011284118.4	protein_coding	24	c.2886-4213G>A
chrA1	141912648	C	T	PASS	intron_variant	MODIFIER	AP3B1	AP3B1	transcript	XM_023257774.2	protein_coding	25	c.2958-4213G>A
chrA1	141912648	C	T	PASS	intron_variant	MODIFIER	AP3B1	AP3B1	transcript	XM_023257780.2	protein_coding	25	c.2958-4213G>A
chrA1	141919507	CT	C	PASS	intron_variant	MODIFIER	AP3B1	AP3B1	transcript	XM_023257772.2	protein_coding	25	c.2957+1951delA
chrA1	141919507	CT	C	PASS	intron_variant	MODIFIER	AP3B1	AP3B1	transcript	XM_045062468.1	protein_coding	23	c.2720+1951delA
chrA1	141919507	CT	C	PASS	intron_variant	MODIFIER	AP3B1	AP3B1	transcript	XM_045062465.1	protein_coding	25	c.2753+1951delA
chrA1	141919507	CT	C	PASS	intron_variant	MODIFIER	AP3B1	AP3B1	transcript	XM_011284118.4	protein_coding	24	c.2885+1951delA
chrA1	141919507	CT	C	PASS	intron_variant	MODIFIER	AP3B1	AP3B1	transcript	XM_023257774.2	protein_coding	25	c.2957+1951delA
chrA1	141919507	CT	C	PASS	intron_variant	MODIFIER	AP3B1	AP3B1	transcript	XM_023257780.2	protein_coding	25	c.2957+1951delA
chrA1	141922483	A	G	PASS	intron_variant	MODIFIER	AP3B1	AP3B1	transcript	XM_023257772.2	protein_coding	24	c.2873-940T>C
chrA1	141922483	A	G	PASS	intron_variant	MODIFIER	AP3B1	AP3B1	transcript	XM_045062468.1	protein_coding	22	c.2636-940T>C
chrA1	141922483	A	G	PASS	intron_variant	MODIFIER	AP3B1	AP3B1	transcript	XM_045062465.1	protein_coding	24	c.2669-940T>C
chrA1	141922483	A	G	PASS	intron_variant	MODIFIER	AP3B1	AP3B1	transcript	XM_011284118.4	protein_coding	23	c.2801-940T>C
chrA1	141922483	A	G	PASS	intron_variant	MODIFIER	AP3B1	AP3B1	transcript	XM_023257774.2	protein_coding	24	c.2873-940T>C
chrA1	141922483	A	G	PASS	intron_variant	MODIFIER	AP3B1	AP3B1	transcript	XM_023257780.2	protein_coding	24	c.2873-940T>C
chrA1	141924035	C	T	PASS	intron_variant	MODIFIER	AP3B1	AP3B1	transcript	XM_023257772.2	protein_coding	24	c.2873-2492G>A
chrA1	141924035	C	T	PASS	intron_variant	MODIFIER	AP3B1	AP3B1	transcript	XM_045062468.1	protein_coding	22	c.2636-2492G>A
chrA1	141924035	C	T	PASS	intron_variant	MODIFIER	AP3B1	AP3B1	transcript	XM_045062465.1	protein_coding	24	c.2669-2492G>A
chrA1	141924035	C	T	PASS	intron_variant	MODIFIER	AP3B1	AP3B1	transcript	XM_011284118.4	protein_coding	23	c.2801-2492G>A
chrA1	141924035	C	T	PASS	intron_variant	MODIFIER	AP3B1	AP3B1	transcript	XM_023257774.2	protein_coding	24	c.2873-2492G>A
chrA1	141924035	C	T	PASS	intron_variant	MODIFIER	AP3B1	AP3B1	transcript	XM_023257780.2	protein_coding	24	c.2873-2492G>A
chrA1	141924405	GAAAAGAAAAGAGAAAAAAGAAA	G	PASS	intron_variant	MODIFIER	AP3B1	AP3B1	transcript	XM_023257772.2	protein_coding	24	c.2872+2238_2872+2259delTTTCTTTTTTCTCTTTTCTTTT
chrA1	141924405	GAAAAGAAAAGAGAAAAAAGAAA	G	PASS	intron_variant	MODIFIER	AP3B1	AP3B1	transcript	XM_045062468.1	protein_coding	22	c.2635+2238_2635+2259delTTTCTTTTTTCTCTTTTCTTTT
chrA1	141924405	GAAAAGAAAAGAGAAAAAAGAAA	G	PASS	intron_variant	MODIFIER	AP3B1	AP3B1	transcript	XM_045062465.1	protein_coding	24	c.2668+2238_2668+2259delTTTCTTTTTTCTCTTTTCTTTT
chrA1	141924405	GAAAAGAAAAGAGAAAAAAGAAA	G	PASS	intron_variant	MODIFIER	AP3B1	AP3B1	transcript	XM_011284118.4	protein_coding	23	c.2800+2238_2800+2259delTTTCTTTTTTCTCTTTTCTTTT
chrA1	141924405	GAAAAGAAAAGAGAAAAAAGAAA	G	PASS	intron_variant	MODIFIER	AP3B1	AP3B1	transcript	XM_023257774.2	protein_coding	24	c.2872+2238_2872+2259delTTTCTTTTTTCTCTTTTCTTTT
chrA1	141924405	GAAAAGAAAAGAGAAAAAAGAAA	G	PASS	intron_variant	MODIFIER	AP3B1	AP3B1	transcript	XM_023257780.2	protein_coding	24	c.2872+2238_2872+2259delTTTCTTTTTTCTCTTTTCTTTT
chrA1	141925989	GTTAAT	G	PASS	intron_variant	MODIFIER	AP3B1	AP3B1	transcript	XM_023257772.2	protein_coding	24	c.2872+671_2872+675delATTAA
chrA1	141925989	GTTAAT	G	PASS	intron_variant	MODIFIER	AP3B1	AP3B1	transcript	XM_045062468.1	protein_coding	22	c.2635+671_2635+675delATTAA
chrA1	141925989	GTTAAT	G	PASS	intron_variant	MODIFIER	AP3B1	AP3B1	transcript	XM_045062465.1	protein_coding	24	c.2668+671_2668+675delATTAA
chrA1	141925989	GTTAAT	G	PASS	intron_variant	MODIFIER	AP3B1	AP3B1	transcript	XM_011284118.4	protein_coding	23	c.2800+671_2800+675delATTAA
chrA1	141925989	GTTAAT	G	PASS	intron_variant	MODIFIER	AP3B1	AP3B1	transcript	XM_023257774.2	protein_coding	24	c.2872+671_2872+675delATTAA
chrA1	141925989	GTTAAT	G	PASS	intron_variant	MODIFIER	AP3B1	AP3B1	transcript	XM_023257780.2	protein_coding	24	c.2872+671_2872+675delATTAA
chrA1	141926970	T	A	PASS	intron_variant	MODIFIER	AP3B1	AP3B1	transcript	XM_023257772.2	protein_coding	23	c.2641-74A>T
chrA1	141926970	T	A	PASS	intron_variant	MODIFIER	AP3B1	AP3B1	transcript	XM_045062468.1	protein_coding	21	c.2404-74A>T
chrA1	141926970	T	A	PASS	intron_variant	MODIFIER	AP3B1	AP3B1	transcript	XM_045062465.1	protein_coding	23	c.2437-74A>T
chrA1	141926970	T	A	PASS	intron_variant	MODIFIER	AP3B1	AP3B1	transcript	XM_011284118.4	protein_coding	22	c.2569-74A>T
chrA1	141926970	T	A	PASS	intron_variant	MODIFIER	AP3B1	AP3B1	transcript	XM_023257774.2	protein_coding	23	c.2641-74A>T
chrA1	141926970	T	A	PASS	intron_variant	MODIFIER	AP3B1	AP3B1	transcript	XM_023257780.2	protein_coding	23	c.2641-74A>T
chrA1	141926996	C	T	PASS	intron_variant	MODIFIER	AP3B1	AP3B1	transcript	XM_023257772.2	protein_coding	23	c.2641-100G>A
chrA1	141926996	C	T	PASS	intron_variant	MODIFIER	AP3B1	AP3B1	transcript	XM_045062468.1	protein_coding	21	c.2404-100G>A
chrA1	141926996	C	T	PASS	intron_variant	MODIFIER	AP3B1	AP3B1	transcript	XM_045062465.1	protein_coding	23	c.2437-100G>A
chrA1	141926996	C	T	PASS	intron_variant	MODIFIER	AP3B1	AP3B1	transcript	XM_011284118.4	protein_coding	22	c.2569-100G>A
chrA1	141926996	C	T	PASS	intron_variant	MODIFIER	AP3B1	AP3B1	transcript	XM_023257774.2	protein_coding	23	c.2641-100G>A
chrA1	141926996	C	T	PASS	intron_variant	MODIFIER	AP3B1	AP3B1	transcript	XM_023257780.2	protein_coding	23	c.2641-100G>A
chrA1	141932258	A	C	PASS	intron_variant	MODIFIER	AP3B1	AP3B1	transcript	XM_023257772.2	protein_coding	23	c.2641-5362T>G
chrA1	141932258	A	C	PASS	intron_variant	MODIFIER	AP3B1	AP3B1	transcript	XM_045062468.1	protein_coding	21	c.2404-5362T>G
chrA1	141932258	A	C	PASS	intron_variant	MODIFIER	AP3B1	AP3B1	transcript	XM_045062465.1	protein_coding	23	c.2437-5362T>G
chrA1	141932258	A	C	PASS	intron_variant	MODIFIER	AP3B1	AP3B1	transcript	XM_011284118.4	protein_coding	22	c.2569-5362T>G
chrA1	141932258	A	C	PASS	intron_variant	MODIFIER	AP3B1	AP3B1	transcript	XM_023257774.2	protein_coding	23	c.2641-5362T>G
chrA1	141932258	A	C	PASS	intron_variant	MODIFIER	AP3B1	AP3B1	transcript	XM_023257780.2	protein_coding	23	c.2641-5362T>G
chrA1	141939039	T	G	PASS	intron_variant	MODIFIER	AP3B1	AP3B1	transcript	XM_023257772.2	protein_coding	23	c.2641-12143A>C
chrA1	141939039	T	G	PASS	intron_variant	MODIFIER	AP3B1	AP3B1	transcript	XM_045062468.1	protein_coding	21	c.2404-12143A>C
chrA1	141939039	T	G	PASS	intron_variant	MODIFIER	AP3B1	AP3B1	transcript	XM_045062465.1	protein_coding	23	c.2437-12143A>C
chrA1	141939039	T	G	PASS	intron_variant	MODIFIER	AP3B1	AP3B1	transcript	XM_011284118.4	protein_coding	22	c.2569-12143A>C
chrA1	141939039	T	G	PASS	intron_variant	MODIFIER	AP3B1	AP3B1	transcript	XM_023257774.2	protein_coding	23	c.2641-12143A>C
chrA1	141939039	T	G	PASS	intron_variant	MODIFIER	AP3B1	AP3B1	transcript	XM_023257780.2	protein_coding	23	c.2641-12143A>C
chrA1	141969323	C	T	PASS	intron_variant	MODIFIER	AP3B1	AP3B1	transcript	XM_023257772.2	protein_coding	21	c.2461+1517G>A
chrA1	141969323	C	T	PASS	intron_variant	MODIFIER	AP3B1	AP3B1	transcript	XM_045062468.1	protein_coding	19	c.2224+1517G>A
chrA1	141969323	C	T	PASS	intron_variant	MODIFIER	AP3B1	AP3B1	transcript	XM_045062465.1	protein_coding	21	c.2257+1517G>A
chrA1	141969323	C	T	PASS	intron_variant	MODIFIER	AP3B1	AP3B1	transcript	XM_011284118.4	protein_coding	21	c.2461+1517G>A
chrA1	141969323	C	T	PASS	intron_variant	MODIFIER	AP3B1	AP3B1	transcript	XM_023257774.2	protein_coding	21	c.2461+1517G>A
chrA1	141969323	C	T	PASS	intron_variant	MODIFIER	AP3B1	AP3B1	transcript	XM_023257780.2	protein_coding	21	c.2461+1517G>A
chrA1	142053506	T	G	PASS	intron_variant	MODIFIER	AP3B1	AP3B1	transcript	XM_023257772.2	protein_coding	7	c.787-16569A>C
chrA1	142053506	T	G	PASS	intron_variant	MODIFIER	AP3B1	AP3B1	transcript	XM_045062468.1	protein_coding	5	c.550-16569A>C
chrA1	142053506	T	G	PASS	intron_variant	MODIFIER	AP3B1	AP3B1	transcript	XM_045062465.1	protein_coding	7	c.583-16569A>C
chrA1	142053506	T	G	PASS	intron_variant	MODIFIER	AP3B1	AP3B1	transcript	XM_011284118.4	protein_coding	7	c.787-16569A>C
chrA1	142053506	T	G	PASS	intron_variant	MODIFIER	AP3B1	AP3B1	transcript	XM_023257774.2	protein_coding	7	c.787-16569A>C
chrA1	142053506	T	G	PASS	intron_variant	MODIFIER	AP3B1	AP3B1	transcript	XM_023257780.2	protein_coding	7	c.787-16569A>C
chrA1	142061375	A	AAGCG	PASS	intron_variant	MODIFIER	AP3B1	AP3B1	transcript	XM_023257772.2	protein_coding	7	c.786+10957_786+10958insCGCT
chrA1	142061375	A	AAGCG	PASS	intron_variant	MODIFIER	AP3B1	AP3B1	transcript	XM_045062468.1	protein_coding	5	c.549+10957_549+10958insCGCT
chrA1	142061375	A	AAGCG	PASS	intron_variant	MODIFIER	AP3B1	AP3B1	transcript	XM_045062465.1	protein_coding	7	c.582+10957_582+10958insCGCT
chrA1	142061375	A	AAGCG	PASS	intron_variant	MODIFIER	AP3B1	AP3B1	transcript	XM_011284118.4	protein_coding	7	c.786+10957_786+10958insCGCT
chrA1	142061375	A	AAGCG	PASS	intron_variant	MODIFIER	AP3B1	AP3B1	transcript	XM_023257774.2	protein_coding	7	c.786+10957_786+10958insCGCT
chrA1	142061375	A	AAGCG	PASS	intron_variant	MODIFIER	AP3B1	AP3B1	transcript	XM_023257780.2	protein_coding	7	c.786+10957_786+10958insCGCT
chrA1	142068097	T	G	PASS	intron_variant	MODIFIER	AP3B1	AP3B1	transcript	XM_023257772.2	protein_coding	7	c.786+4236A>C
chrA1	142068097	T	G	PASS	intron_variant	MODIFIER	AP3B1	AP3B1	transcript	XM_045062468.1	protein_coding	5	c.549+4236A>C
chrA1	142068097	T	G	PASS	intron_variant	MODIFIER	AP3B1	AP3B1	transcript	XM_045062465.1	protein_coding	7	c.582+4236A>C
chrA1	142068097	T	G	PASS	intron_variant	MODIFIER	AP3B1	AP3B1	transcript	XM_011284118.4	protein_coding	7	c.786+4236A>C
chrA1	142068097	T	G	PASS	intron_variant	MODIFIER	AP3B1	AP3B1	transcript	XM_023257774.2	protein_coding	7	c.786+4236A>C
chrA1	142068097	T	G	PASS	intron_variant	MODIFIER	AP3B1	AP3B1	transcript	XM_023257780.2	protein_coding	7	c.786+4236A>C
chrA1	142068786	T	C	PASS	intron_variant	MODIFIER	AP3B1	AP3B1	transcript	XM_023257772.2	protein_coding	7	c.786+3547A>G
chrA1	142068786	T	C	PASS	intron_variant	MODIFIER	AP3B1	AP3B1	transcript	XM_045062468.1	protein_coding	5	c.549+3547A>G
chrA1	142068786	T	C	PASS	intron_variant	MODIFIER	AP3B1	AP3B1	transcript	XM_045062465.1	protein_coding	7	c.582+3547A>G
chrA1	142068786	T	C	PASS	intron_variant	MODIFIER	AP3B1	AP3B1	transcript	XM_011284118.4	protein_coding	7	c.786+3547A>G
chrA1	142068786	T	C	PASS	intron_variant	MODIFIER	AP3B1	AP3B1	transcript	XM_023257774.2	protein_coding	7	c.786+3547A>G
chrA1	142068786	T	C	PASS	intron_variant	MODIFIER	AP3B1	AP3B1	transcript	XM_023257780.2	protein_coding	7	c.786+3547A>G
chrA1	142069045	C	T	PASS	intron_variant	MODIFIER	AP3B1	AP3B1	transcript	XM_023257772.2	protein_coding	7	c.786+3288G>A
chrA1	142069045	C	T	PASS	intron_variant	MODIFIER	AP3B1	AP3B1	transcript	XM_045062468.1	protein_coding	5	c.549+3288G>A
chrA1	142069045	C	T	PASS	intron_variant	MODIFIER	AP3B1	AP3B1	transcript	XM_045062465.1	protein_coding	7	c.582+3288G>A
chrA1	142069045	C	T	PASS	intron_variant	MODIFIER	AP3B1	AP3B1	transcript	XM_011284118.4	protein_coding	7	c.786+3288G>A
chrA1	142069045	C	T	PASS	intron_variant	MODIFIER	AP3B1	AP3B1	transcript	XM_023257774.2	protein_coding	7	c.786+3288G>A
chrA1	142069045	C	T	PASS	intron_variant	MODIFIER	AP3B1	AP3B1	transcript	XM_023257780.2	protein_coding	7	c.786+3288G>A
chrA1	142107022	CACACT	C	PASS	intron_variant	MODIFIER	AP3B1	AP3B1	transcript	XM_023257772.2	protein_coding	3	c.279+640_279+644delAGTGT
chrA1	142107022	CACACT	C	PASS	intron_variant	MODIFIER	AP3B1	AP3B1	transcript	XM_045062465.1	protein_coding	3	c.75+640_75+644delAGTGT
chrA1	142107022	CACACT	C	PASS	intron_variant	MODIFIER	AP3B1	AP3B1	transcript	XM_011284118.4	protein_coding	3	c.279+640_279+644delAGTGT
chrA1	142107022	CACACT	C	PASS	intron_variant	MODIFIER	AP3B1	AP3B1	transcript	XM_023257774.2	protein_coding	3	c.279+640_279+644delAGTGT
chrA1	142107022	CACACT	C	PASS	intron_variant	MODIFIER	AP3B1	AP3B1	transcript	XM_023257780.2	protein_coding	3	c.279+640_279+644delAGTGT
chrA1	142145142	A	G	PASS	intron_variant	MODIFIER	AP3B1	AP3B1	transcript	XM_023257772.2	protein_coding	1	c.128+8378T>C
chrA1	142145142	A	G	PASS	intron_variant	MODIFIER	AP3B1	AP3B1	transcript	XM_011284118.4	protein_coding	1	c.128+8378T>C
chrA1	142145142	A	G	PASS	intron_variant	MODIFIER	AP3B1	AP3B1	transcript	XM_023257774.2	protein_coding	1	c.128+8378T>C
chrA1	142145142	A	G	PASS	intron_variant	MODIFIER	AP3B1	AP3B1	transcript	XM_023257780.2	protein_coding	1	c.128+8378T>C
chrA1	142149646	G	A	PASS	intron_variant	MODIFIER	AP3B1	AP3B1	transcript	XM_023257772.2	protein_coding	1	c.128+3874C>T
chrA1	142149646	G	A	PASS	intron_variant	MODIFIER	AP3B1	AP3B1	transcript	XM_011284118.4	protein_coding	1	c.128+3874C>T
chrA1	142149646	G	A	PASS	intron_variant	MODIFIER	AP3B1	AP3B1	transcript	XM_023257774.2	protein_coding	1	c.128+3874C>T
chrA1	142149646	G	A	PASS	intron_variant	MODIFIER	AP3B1	AP3B1	transcript	XM_023257780.2	protein_coding	1	c.128+3874C>T
chrA1	142153027	TA	T	PASS	intron_variant	MODIFIER	AP3B1	AP3B1	transcript	XM_023257772.2	protein_coding	1	c.128+492delT
chrA1	142153027	TA	T	PASS	intron_variant	MODIFIER	AP3B1	AP3B1	transcript	XM_011284118.4	protein_coding	1	c.128+492delT
chrA1	142153027	TA	T	PASS	intron_variant	MODIFIER	AP3B1	AP3B1	transcript	XM_023257774.2	protein_coding	1	c.128+492delT
chrA1	142153027	TA	T	PASS	intron_variant	MODIFIER	AP3B1	AP3B1	transcript	XM_023257780.2	protein_coding	1	c.128+492delT
chrA1	142153597	C	T	PASS	synonymous_variant	LOW	AP3B1	AP3B1	transcript	XM_023257772.2	protein_coding	1	c.51G>A	p.Ala17Ala
chrA1	142153597	C	T	PASS	synonymous_variant	LOW	AP3B1	AP3B1	transcript	XM_011284118.4	protein_coding	1	c.51G>A	p.Ala17Ala
chrA1	142153597	C	T	PASS	synonymous_variant	LOW	AP3B1	AP3B1	transcript	XM_023257774.2	protein_coding	1	c.51G>A	p.Ala17Ala
chrA1	142153597	C	T	PASS	synonymous_variant	LOW	AP3B1	AP3B1	transcript	XM_023257780.2	protein_coding	1	c.51G>A	p.Ala17Ala
chrA1	142156633	G	A	PASS	upstream_gene_variant	MODIFIER	AP3B1	AP3B1	transcript	XM_023257772.2	protein_coding	-1	c.-2986C>T
chrA1	142156633	G	A	PASS	upstream_gene_variant	MODIFIER	AP3B1	AP3B1	transcript	XM_011284118.4	protein_coding	-1	c.-2986C>T
chrA1	142156633	G	A	PASS	upstream_gene_variant	MODIFIER	AP3B1	AP3B1	transcript	XM_023257774.2	protein_coding	-1	c.-2986C>T
chrA1	142156633	G	A	PASS	upstream_gene_variant	MODIFIER	AP3B1	AP3B1	transcript	XM_023257780.2	protein_coding	-1	c.-2986C>T
chrA1	142156633	G	A	PASS	intergenic_region	MODIFIER	AP3B1-LOC123384894	AP3B1-LOC123384894	intergenic_region	AP3B1-LOC123384894		-1	n.142156633G>A
chrA1	142161933	G	T	PASS	intergenic_region	MODIFIER	AP3B1-LOC123384894	AP3B1-LOC123384894	intergenic_region	AP3B1-LOC123384894		-1	n.142161933G>T
chrA1	142165588	C	T	PASS	intergenic_region	MODIFIER	AP3B1-LOC123384894	AP3B1-LOC123384894	intergenic_region	AP3B1-LOC123384894		-1	n.142165588C>T
chrA1	142166897	T	G	PASS	intergenic_region	MODIFIER	AP3B1-LOC123384894	AP3B1-LOC123384894	intergenic_region	AP3B1-LOC123384894		-1	n.142166897T>G
chrA1	142170930	TAATA	T	PASS	intergenic_region	MODIFIER	AP3B1-LOC123384894	AP3B1-LOC123384894	intergenic_region	AP3B1-LOC123384894		-1	n.142170931_142170934delAATA
chrA1	142172932	C	A	PASS	intergenic_region	MODIFIER	AP3B1-LOC123384894	AP3B1-LOC123384894	intergenic_region	AP3B1-LOC123384894		-1	n.142172932C>A
chrA1	142176222	T	C	PASS	intergenic_region	MODIFIER	AP3B1-LOC123384894	AP3B1-LOC123384894	intergenic_region	AP3B1-LOC123384894		-1	n.142176222T>C
chrA1	142176708	TCA	T	PASS	intergenic_region	MODIFIER	AP3B1-LOC123384894	AP3B1-LOC123384894	intergenic_region	AP3B1-LOC123384894		-1	n.142176709_142176710delCA
chrA1	142184482	C	T	PASS	upstream_gene_variant	MODIFIER	LOC109492903	LOC109492903	transcript	XR_006596702.1	pseudogene	-1	n.-2947C>T
chrA1	142184482	C	T	PASS	upstream_gene_variant	MODIFIER	LOC109492903	LOC109492903	transcript	XR_002146870.3	pseudogene	-1	n.-2949C>T
chrA1	142184482	C	T	PASS	upstream_gene_variant	MODIFIER	LOC109492903	LOC109492903	transcript	XR_002743668.2	pseudogene	-1	n.-2950C>T
chrA1	142184482	C	T	PASS	non_coding_transcript_exon_variant	MODIFIER	LOC123384894	LOC123384894	transcript	XR_006596625.1	pseudogene	3	n.427G>A
chrA1	142185287	A	G	PASS	upstream_gene_variant	MODIFIER	LOC109492903	LOC109492903	transcript	XR_006596702.1	pseudogene	-1	n.-2142A>G
chrA1	142185287	A	G	PASS	upstream_gene_variant	MODIFIER	LOC109492903	LOC109492903	transcript	XR_002146870.3	pseudogene	-1	n.-2144A>G
chrA1	142185287	A	G	PASS	upstream_gene_variant	MODIFIER	LOC109492903	LOC109492903	transcript	XR_002743668.2	pseudogene	-1	n.-2145A>G
chrA1	142185287	A	G	PASS	intron_variant	MODIFIER	LOC123384894	LOC123384894	transcript	XR_006596625.1	pseudogene	2	n.95+183T>C
chrA1	142186144	C	T	PASS	upstream_gene_variant	MODIFIER	LOC109492903	LOC109492903	transcript	XR_006596702.1	pseudogene	-1	n.-1285C>T
chrA1	142186144	C	T	PASS	upstream_gene_variant	MODIFIER	LOC109492903	LOC109492903	transcript	XR_002146870.3	pseudogene	-1	n.-1287C>T
chrA1	142186144	C	T	PASS	upstream_gene_variant	MODIFIER	LOC109492903	LOC109492903	transcript	XR_002743668.2	pseudogene	-1	n.-1288C>T
chrA1	142186144	C	T	PASS	intron_variant	MODIFIER	LOC123384894	LOC123384894	transcript	XR_006596625.1	pseudogene	1	n.49-628G>A
chrA1	142192926	T	C	PASS	downstream_gene_variant	MODIFIER	LOC109492903	LOC109492903	transcript	XR_002743668.2	pseudogene	-1	n.*4142T>C
chrA1	142192926	T	C	PASS	intron_variant	MODIFIER	LOC109492903	LOC109492903	transcript	XR_006596702.1	pseudogene	3	n.476-472T>C
chrA1	142192926	T	C	PASS	intron_variant	MODIFIER	LOC109492903	LOC109492903	transcript	XR_002146870.3	pseudogene	2	n.395-472T>C
chrA1	142193245	T	C	PASS	downstream_gene_variant	MODIFIER	LOC109492903	LOC109492903	transcript	XR_002743668.2	pseudogene	-1	n.*4461T>C
chrA1	142193245	T	C	PASS	intron_variant	MODIFIER	LOC109492903	LOC109492903	transcript	XR_006596702.1	pseudogene	3	n.476-153T>C
chrA1	142193245	T	C	PASS	intron_variant	MODIFIER	LOC109492903	LOC109492903	transcript	XR_002146870.3	pseudogene	2	n.395-153T>C
chrA1	142194279	C	G	PASS	downstream_gene_variant	MODIFIER	LOC109492903	LOC109492903	transcript	XR_006596702.1	pseudogene	-1	n.*422C>G
chrA1	142194279	C	G	PASS	downstream_gene_variant	MODIFIER	LOC109492903	LOC109492903	transcript	XR_002146870.3	pseudogene	-1	n.*422C>G
chrA1	142194279	C	G	PASS	intergenic_region	MODIFIER	LOC109492903-LOC109501919	LOC109492903-LOC109501919	intergenic_region	LOC109492903-LOC109501919		-1	n.142194279C>G
chrA1	142194887	C	T	PASS	downstream_gene_variant	MODIFIER	LOC109492903	LOC109492903	transcript	XR_006596702.1	pseudogene	-1	n.*1030C>T
chrA1	142194887	C	T	PASS	downstream_gene_variant	MODIFIER	LOC109492903	LOC109492903	transcript	XR_002146870.3	pseudogene	-1	n.*1030C>T
chrA1	142194887	C	T	PASS	intergenic_region	MODIFIER	LOC109492903-LOC109501919	LOC109492903-LOC109501919	intergenic_region	LOC109492903-LOC109501919		-1	n.142194887C>T
chrA1	142197547	G	C	PASS	downstream_gene_variant	MODIFIER	LOC109492903	LOC109492903	transcript	XR_006596702.1	pseudogene	-1	n.*3690G>C
chrA1	142197547	G	C	PASS	downstream_gene_variant	MODIFIER	LOC109492903	LOC109492903	transcript	XR_002146870.3	pseudogene	-1	n.*3690G>C
chrA1	142197547	G	C	PASS	intergenic_region	MODIFIER	LOC109492903-LOC109501919	LOC109492903-LOC109501919	intergenic_region	LOC109492903-LOC109501919		-1	n.142197547G>C
chrA1	142202164	TG	T	PASS	intergenic_region	MODIFIER	LOC109492903-LOC109501919	LOC109492903-LOC109501919	intergenic_region	LOC109492903-LOC109501919		-1	n.142202165delG
chrA1	142202173	ACCC	A	PASS	intergenic_region	MODIFIER	LOC109492903-LOC109501919	LOC109492903-LOC109501919	intergenic_region	LOC109492903-LOC109501919		-1	n.142202174_142202176delCCC
chrA1	142205156	C	CA	PASS	upstream_gene_variant	MODIFIER	SCAMP1	SCAMP1	transcript	XM_003981088.6	protein_coding	-1	c.-3997_-3996insA
chrA1	142205156	C	CA	PASS	upstream_gene_variant	MODIFIER	SCAMP1	SCAMP1	transcript	XM_019835860.3	protein_coding	-1	c.-3997_-3996insA
chrA1	142205156	C	CA	PASS	intragenic_variant	MODIFIER	LOC109501919	LOC109501919	gene_variant	LOC109501919		-1	n.142205156_142205157insA
chrA1	142213182	TA	T	PASS	intron_variant	MODIFIER	SCAMP1	SCAMP1	transcript	XM_003981088.6	protein_coding	1	c.57+3974delA
chrA1	142213182	TA	T	PASS	intron_variant	MODIFIER	SCAMP1	SCAMP1	transcript	XM_019835860.3	protein_coding	1	c.57+3974delA
chrA1	142221655	G	T	PASS	intron_variant	MODIFIER	SCAMP1	SCAMP1	transcript	XM_003981088.6	protein_coding	1	c.58-10764G>T
chrA1	142221655	G	T	PASS	intron_variant	MODIFIER	SCAMP1	SCAMP1	transcript	XM_019835860.3	protein_coding	1	c.57+12446G>T
chrA1	142225645	T	C	PASS	intron_variant	MODIFIER	SCAMP1	SCAMP1	transcript	XM_003981088.6	protein_coding	1	c.58-6774T>C
chrA1	142225645	T	C	PASS	intron_variant	MODIFIER	SCAMP1	SCAMP1	transcript	XM_019835860.3	protein_coding	1	c.57+16436T>C
chrA1	142225659	TTATC	T	PASS	intron_variant	MODIFIER	SCAMP1	SCAMP1	transcript	XM_003981088.6	protein_coding	1	c.58-6759_58-6756delTATC
chrA1	142225659	TTATC	T	PASS	intron_variant	MODIFIER	SCAMP1	SCAMP1	transcript	XM_019835860.3	protein_coding	1	c.57+16451_57+16454delTATC
chrA1	142228744	T	C	PASS	intron_variant	MODIFIER	SCAMP1	SCAMP1	transcript	XM_003981088.6	protein_coding	1	c.58-3675T>C
chrA1	142228744	T	C	PASS	intron_variant	MODIFIER	SCAMP1	SCAMP1	transcript	XM_019835860.3	protein_coding	1	c.57+19535T>C
chrA1	142229054	G	A	PASS	intron_variant	MODIFIER	SCAMP1	SCAMP1	transcript	XM_003981088.6	protein_coding	1	c.58-3365G>A
chrA1	142229054	G	A	PASS	intron_variant	MODIFIER	SCAMP1	SCAMP1	transcript	XM_019835860.3	protein_coding	1	c.57+19845G>A
chrA1	142230063	A	G	PASS	intron_variant	MODIFIER	SCAMP1	SCAMP1	transcript	XM_003981088.6	protein_coding	1	c.58-2356A>G
chrA1	142230063	A	G	PASS	intron_variant	MODIFIER	SCAMP1	SCAMP1	transcript	XM_019835860.3	protein_coding	1	c.57+20854A>G
chrA1	142230122	C	G	PASS	intron_variant	MODIFIER	SCAMP1	SCAMP1	transcript	XM_003981088.6	protein_coding	1	c.58-2297C>G
chrA1	142230122	C	G	PASS	intron_variant	MODIFIER	SCAMP1	SCAMP1	transcript	XM_019835860.3	protein_coding	1	c.57+20913C>G
chrA1	142231570	G	A	PASS	intron_variant	MODIFIER	SCAMP1	SCAMP1	transcript	XM_003981088.6	protein_coding	1	c.58-849G>A
chrA1	142231570	G	A	PASS	intron_variant	MODIFIER	SCAMP1	SCAMP1	transcript	XM_019835860.3	protein_coding	1	c.57+22361G>A
chrA1	142231757	A	G	PASS	intron_variant	MODIFIER	SCAMP1	SCAMP1	transcript	XM_003981088.6	protein_coding	1	c.58-662A>G
chrA1	142231757	A	G	PASS	intron_variant	MODIFIER	SCAMP1	SCAMP1	transcript	XM_019835860.3	protein_coding	1	c.57+22548A>G
chrA1	142231787	G	A	PASS	intron_variant	MODIFIER	SCAMP1	SCAMP1	transcript	XM_003981088.6	protein_coding	1	c.58-632G>A
chrA1	142231787	G	A	PASS	intron_variant	MODIFIER	SCAMP1	SCAMP1	transcript	XM_019835860.3	protein_coding	1	c.57+22578G>A
chrA1	142232064	G	T	PASS	intron_variant	MODIFIER	SCAMP1	SCAMP1	transcript	XM_003981088.6	protein_coding	1	c.58-355G>T
chrA1	142232064	G	T	PASS	intron_variant	MODIFIER	SCAMP1	SCAMP1	transcript	XM_019835860.3	protein_coding	1	c.57+22855G>T
chrA1	142233485	G	A	PASS	intron_variant	MODIFIER	SCAMP1	SCAMP1	transcript	XM_003981088.6	protein_coding	2	c.135+989G>A
chrA1	142233485	G	A	PASS	intron_variant	MODIFIER	SCAMP1	SCAMP1	transcript	XM_019835860.3	protein_coding	1	c.57+24276G>A
chrA1	142233988	T	C	PASS	intron_variant	MODIFIER	SCAMP1	SCAMP1	transcript	XM_003981088.6	protein_coding	2	c.135+1492T>C
chrA1	142233988	T	C	PASS	intron_variant	MODIFIER	SCAMP1	SCAMP1	transcript	XM_019835860.3	protein_coding	1	c.57+24779T>C
chrA1	142234338	A	T	PASS	intron_variant	MODIFIER	SCAMP1	SCAMP1	transcript	XM_003981088.6	protein_coding	2	c.135+1842A>T
chrA1	142234338	A	T	PASS	intron_variant	MODIFIER	SCAMP1	SCAMP1	transcript	XM_019835860.3	protein_coding	1	c.57+25129A>T
chrA1	142234622	A	G	PASS	intron_variant	MODIFIER	SCAMP1	SCAMP1	transcript	XM_003981088.6	protein_coding	2	c.135+2126A>G
chrA1	142234622	A	G	PASS	intron_variant	MODIFIER	SCAMP1	SCAMP1	transcript	XM_019835860.3	protein_coding	1	c.57+25413A>G
chrA1	142234994	T	TGAGA	PASS	intron_variant	MODIFIER	SCAMP1	SCAMP1	transcript	XM_003981088.6	protein_coding	2	c.135+2498_135+2499insGAGA
chrA1	142234994	T	TGAGA	PASS	intron_variant	MODIFIER	SCAMP1	SCAMP1	transcript	XM_019835860.3	protein_coding	1	c.58-25188_58-25187insGAGA
chrA1	142239383	A	G	PASS	intron_variant	MODIFIER	SCAMP1	SCAMP1	transcript	XM_003981088.6	protein_coding	2	c.135+6887A>G
chrA1	142239383	A	G	PASS	intron_variant	MODIFIER	SCAMP1	SCAMP1	transcript	XM_019835860.3	protein_coding	1	c.58-20799A>G
chrA1	142245772	GAAGTC	G	PASS	intron_variant	MODIFIER	SCAMP1	SCAMP1	transcript	XM_003981088.6	protein_coding	2	c.135+13277_135+13281delAAGTC
chrA1	142245772	GAAGTC	G	PASS	intron_variant	MODIFIER	SCAMP1	SCAMP1	transcript	XM_019835860.3	protein_coding	1	c.58-14409_58-14405delAAGTC
chrA1	142248623	T	C	PASS	intron_variant	MODIFIER	SCAMP1	SCAMP1	transcript	XM_003981088.6	protein_coding	2	c.136-11559T>C
chrA1	142248623	T	C	PASS	intron_variant	MODIFIER	SCAMP1	SCAMP1	transcript	XM_019835860.3	protein_coding	1	c.58-11559T>C
chrA1	142248659	G	A	PASS	intron_variant	MODIFIER	SCAMP1	SCAMP1	transcript	XM_003981088.6	protein_coding	2	c.136-11523G>A
chrA1	142248659	G	A	PASS	intron_variant	MODIFIER	SCAMP1	SCAMP1	transcript	XM_019835860.3	protein_coding	1	c.58-11523G>A
chrA1	142250473	G	A	PASS	intron_variant	MODIFIER	SCAMP1	SCAMP1	transcript	XM_003981088.6	protein_coding	2	c.136-9709G>A
chrA1	142250473	G	A	PASS	intron_variant	MODIFIER	SCAMP1	SCAMP1	transcript	XM_019835860.3	protein_coding	1	c.58-9709G>A
chrA1	142257345	C	T	PASS	intron_variant	MODIFIER	SCAMP1	SCAMP1	transcript	XM_003981088.6	protein_coding	2	c.136-2837C>T
chrA1	142257345	C	T	PASS	intron_variant	MODIFIER	SCAMP1	SCAMP1	transcript	XM_019835860.3	protein_coding	1	c.58-2837C>T
chrA1	142262593	C	A	PASS	intron_variant	MODIFIER	SCAMP1	SCAMP1	transcript	XM_003981088.6	protein_coding	4	c.343+1176C>A
chrA1	142262593	C	A	PASS	intron_variant	MODIFIER	SCAMP1	SCAMP1	transcript	XM_019835860.3	protein_coding	3	c.265+1176C>A
chrA1	142269279	G	A	PASS	intron_variant	MODIFIER	SCAMP1	SCAMP1	transcript	XM_003981088.6	protein_coding	5	c.473-347G>A
chrA1	142269279	G	A	PASS	intron_variant	MODIFIER	SCAMP1	SCAMP1	transcript	XM_019835860.3	protein_coding	4	c.395-347G>A
chrA1	142270789	A	T	PASS	intron_variant	MODIFIER	SCAMP1	SCAMP1	transcript	XM_003981088.6	protein_coding	6	c.632+1004A>T
chrA1	142270789	A	T	PASS	intron_variant	MODIFIER	SCAMP1	SCAMP1	transcript	XM_019835860.3	protein_coding	5	c.554+1004A>T
chrA1	142273909	A	G	PASS	intron_variant	MODIFIER	SCAMP1	SCAMP1	transcript	XM_003981088.6	protein_coding	6	c.632+4124A>G
chrA1	142273909	A	G	PASS	intron_variant	MODIFIER	SCAMP1	SCAMP1	transcript	XM_019835860.3	protein_coding	5	c.554+4124A>G
chrA1	142278000	C	T	PASS	intron_variant	MODIFIER	SCAMP1	SCAMP1	transcript	XM_003981088.6	protein_coding	6	c.632+8215C>T
chrA1	142278000	C	T	PASS	intron_variant	MODIFIER	SCAMP1	SCAMP1	transcript	XM_019835860.3	protein_coding	5	c.554+8215C>T
chrA1	142278270	C	T	PASS	intron_variant	MODIFIER	SCAMP1	SCAMP1	transcript	XM_003981088.6	protein_coding	6	c.632+8485C>T
chrA1	142278270	C	T	PASS	intron_variant	MODIFIER	SCAMP1	SCAMP1	transcript	XM_019835860.3	protein_coding	5	c.554+8485C>T
chrA1	142285914	T	A	PASS	intron_variant	MODIFIER	SCAMP1	SCAMP1	transcript	XM_003981088.6	protein_coding	6	c.632+16129T>A
chrA1	142285914	T	A	PASS	intron_variant	MODIFIER	SCAMP1	SCAMP1	transcript	XM_019835860.3	protein_coding	5	c.554+16129T>A
chrA1	142286943	C	T	PASS	intron_variant	MODIFIER	SCAMP1	SCAMP1	transcript	XM_003981088.6	protein_coding	6	c.632+17158C>T
chrA1	142286943	C	T	PASS	intron_variant	MODIFIER	SCAMP1	SCAMP1	transcript	XM_019835860.3	protein_coding	5	c.554+17158C>T
chrA1	142289623	C	A	PASS	intron_variant	MODIFIER	SCAMP1	SCAMP1	transcript	XM_003981088.6	protein_coding	6	c.632+19838C>A
chrA1	142289623	C	A	PASS	intron_variant	MODIFIER	SCAMP1	SCAMP1	transcript	XM_019835860.3	protein_coding	5	c.554+19838C>A
chrA1	142291847	A	T	PASS	intron_variant	MODIFIER	SCAMP1	SCAMP1	transcript	XM_003981088.6	protein_coding	6	c.632+22062A>T
chrA1	142291847	A	T	PASS	intron_variant	MODIFIER	SCAMP1	SCAMP1	transcript	XM_019835860.3	protein_coding	5	c.554+22062A>T
chrA1	142292240	G	A	PASS	intron_variant	MODIFIER	SCAMP1	SCAMP1	transcript	XM_003981088.6	protein_coding	6	c.632+22455G>A
chrA1	142292240	G	A	PASS	intron_variant	MODIFIER	SCAMP1	SCAMP1	transcript	XM_019835860.3	protein_coding	5	c.554+22455G>A
chrA1	142300593	TGAGA	T	PASS	intron_variant	MODIFIER	SCAMP1	SCAMP1	transcript	XM_003981088.6	protein_coding	6	c.633-14199_633-14196delGAGA
chrA1	142300593	TGAGA	T	PASS	intron_variant	MODIFIER	SCAMP1	SCAMP1	transcript	XM_019835860.3	protein_coding	5	c.555-14199_555-14196delGAGA
chrA1	142301042	T	TGAAG	PASS	intron_variant	MODIFIER	SCAMP1	SCAMP1	transcript	XM_003981088.6	protein_coding	6	c.633-13751_633-13750insGAAG
chrA1	142301042	T	TGAAG	PASS	intron_variant	MODIFIER	SCAMP1	SCAMP1	transcript	XM_019835860.3	protein_coding	5	c.555-13751_555-13750insGAAG
chrA1	142309678	T	C	PASS	intron_variant	MODIFIER	SCAMP1	SCAMP1	transcript	XM_003981088.6	protein_coding	6	c.633-5115T>C
chrA1	142309678	T	C	PASS	intron_variant	MODIFIER	SCAMP1	SCAMP1	transcript	XM_019835860.3	protein_coding	5	c.555-5115T>C
chrA1	142315028	A	G	PASS	intron_variant	MODIFIER	SCAMP1	SCAMP1	transcript	XM_003981088.6	protein_coding	7	c.734+134A>G
chrA1	142315028	A	G	PASS	intron_variant	MODIFIER	SCAMP1	SCAMP1	transcript	XM_019835860.3	protein_coding	6	c.656+134A>G
chrA1	142316039	T	A	PASS	intron_variant	MODIFIER	SCAMP1	SCAMP1	transcript	XM_003981088.6	protein_coding	7	c.734+1145T>A
chrA1	142316039	T	A	PASS	intron_variant	MODIFIER	SCAMP1	SCAMP1	transcript	XM_019835860.3	protein_coding	6	c.656+1145T>A
chrA1	142320192	C	T	PASS	intron_variant	MODIFIER	SCAMP1	SCAMP1	transcript	XM_003981088.6	protein_coding	8	c.852+1818C>T
chrA1	142320192	C	T	PASS	intron_variant	MODIFIER	SCAMP1	SCAMP1	transcript	XM_019835860.3	protein_coding	7	c.774+1818C>T
chrA1	142345024	C	T	PASS	upstream_gene_variant	MODIFIER	LOC123386765	LOC123386765	transcript	XR_006601183.1	pseudogene	-1	n.-4524C>T
chrA1	142345024	C	T	PASS	downstream_gene_variant	MODIFIER	LHFPL2	LHFPL2	transcript	XM_023257794.2	protein_coding	-1	c.*4268G>A
chrA1	142345024	C	T	PASS	intergenic_region	MODIFIER	SCAMP1-LHFPL2	SCAMP1-LHFPL2	intergenic_region	SCAMP1-LHFPL2		-1	n.142345024C>T
chrA1	142353728	C	T	PASS	downstream_gene_variant	MODIFIER	LOC123386765	LOC123386765	transcript	XR_006601183.1	pseudogene	-1	n.*578C>T
chrA1	142353728	C	T	PASS	intron_variant	MODIFIER	LHFPL2	LHFPL2	transcript	XM_023257794.2	protein_coding	1	c.431-4180G>A
chrA1	142357302	T	C	PASS	downstream_gene_variant	MODIFIER	LOC123386765	LOC123386765	transcript	XR_006601183.1	pseudogene	-1	n.*4152T>C
chrA1	142357302	T	C	PASS	intron_variant	MODIFIER	LHFPL2	LHFPL2	transcript	XM_023257794.2	protein_coding	1	c.431-7754A>G
chrA1	142358137	A	T	PASS	downstream_gene_variant	MODIFIER	LOC123386765	LOC123386765	transcript	XR_006601183.1	pseudogene	-1	n.*4987A>T
chrA1	142358137	A	T	PASS	intron_variant	MODIFIER	LHFPL2	LHFPL2	transcript	XM_023257794.2	protein_coding	1	c.431-8589T>A
chrA1	142371592	C	G	PASS	missense_variant	MODERATE	LHFPL2	LHFPL2	transcript	XM_023257794.2	protein_coding	1	c.165G>C	p.Glu55Asp
chrA1	142372558	G	A	PASS	upstream_gene_variant	MODIFIER	LHFPL2	LHFPL2	transcript	XM_023257794.2	protein_coding	-1	c.-802C>T
chrA1	142372558	G	A	PASS	intergenic_region	MODIFIER	LHFPL2-LOC111556753	LHFPL2-LOC111556753	intergenic_region	LHFPL2-LOC111556753		-1	n.142372558G>A
chrA1	142373711	A	C	PASS	upstream_gene_variant	MODIFIER	LHFPL2	LHFPL2	transcript	XM_023257794.2	protein_coding	-1	c.-1955T>G
chrA1	142373711	A	C	PASS	intergenic_region	MODIFIER	LHFPL2-LOC111556753	LHFPL2-LOC111556753	intergenic_region	LHFPL2-LOC111556753		-1	n.142373711A>C
chrA1	142375895	C	T	PASS	upstream_gene_variant	MODIFIER	LHFPL2	LHFPL2	transcript	XM_023257794.2	protein_coding	-1	c.-4139G>A
chrA1	142375895	C	T	PASS	intergenic_region	MODIFIER	LHFPL2-LOC111556753	LHFPL2-LOC111556753	intergenic_region	LHFPL2-LOC111556753		-1	n.142375895C>T
chrA1	142451591	C	G	PASS	intergenic_region	MODIFIER	LHFPL2-LOC111556753	LHFPL2-LOC111556753	intergenic_region	LHFPL2-LOC111556753		-1	n.142451591C>G
chrA1	142453285	G	C	PASS	intergenic_region	MODIFIER	LHFPL2-LOC111556753	LHFPL2-LOC111556753	intergenic_region	LHFPL2-LOC111556753		-1	n.142453285G>C
chrA1	142456044	T	C	PASS	intergenic_region	MODIFIER	LHFPL2-LOC111556753	LHFPL2-LOC111556753	intergenic_region	LHFPL2-LOC111556753		-1	n.142456044T>C
chrA1	142460410	CAA	C	PASS	intergenic_region	MODIFIER	LHFPL2-LOC111556753	LHFPL2-LOC111556753	intergenic_region	LHFPL2-LOC111556753		-1	n.142460411_142460412delAA
chrA1	142460709	C	G	PASS	intergenic_region	MODIFIER	LHFPL2-LOC111556753	LHFPL2-LOC111556753	intergenic_region	LHFPL2-LOC111556753		-1	n.142460709C>G
chrA1	142462145	A	G	PASS	intergenic_region	MODIFIER	LHFPL2-LOC111556753	LHFPL2-LOC111556753	intergenic_region	LHFPL2-LOC111556753		-1	n.142462145A>G
chrA1	142463356	G	T	PASS	intergenic_region	MODIFIER	LHFPL2-LOC111556753	LHFPL2-LOC111556753	intergenic_region	LHFPL2-LOC111556753		-1	n.142463356G>T
chrA1	142463557	ACT	A	PASS	intergenic_region	MODIFIER	LHFPL2-LOC111556753	LHFPL2-LOC111556753	intergenic_region	LHFPL2-LOC111556753		-1	n.142463558_142463559delCT
chrA1	142463563	AAC	A	PASS	intergenic_region	MODIFIER	LHFPL2-LOC111556753	LHFPL2-LOC111556753	intergenic_region	LHFPL2-LOC111556753		-1	n.142463564_142463565delAC
chrA1	142463788	C	T	PASS	intergenic_region	MODIFIER	LHFPL2-LOC111556753	LHFPL2-LOC111556753	intergenic_region	LHFPL2-LOC111556753		-1	n.142463788C>T
chrA1	142464449	G	A	PASS	intergenic_region	MODIFIER	LHFPL2-LOC111556753	LHFPL2-LOC111556753	intergenic_region	LHFPL2-LOC111556753		-1	n.142464449G>A
chrA1	142464690	G	A	PASS	intergenic_region	MODIFIER	LHFPL2-LOC111556753	LHFPL2-LOC111556753	intergenic_region	LHFPL2-LOC111556753		-1	n.142464690G>A
chrA1	142465275	C	T	PASS	intergenic_region	MODIFIER	LHFPL2-LOC111556753	LHFPL2-LOC111556753	intergenic_region	LHFPL2-LOC111556753		-1	n.142465275C>T
chrA1	142465775	C	CT	PASS	intergenic_region	MODIFIER	LHFPL2-LOC111556753	LHFPL2-LOC111556753	intergenic_region	LHFPL2-LOC111556753		-1	n.142465775_142465776insT
chrA1	142466219	C	T	PASS	intergenic_region	MODIFIER	LHFPL2-LOC111556753	LHFPL2-LOC111556753	intergenic_region	LHFPL2-LOC111556753		-1	n.142466219C>T
chrA1	142494065	TTATTTTCTTTTTCTTTCTTTC	T	PASS	downstream_gene_variant	MODIFIER	LOC111556753	LOC111556753	transcript	XR_002736484.2	snRNA	-1	n.*3332_*3352delGAAAGAAAGAAAAAGAAAATA
chrA1	142494065	TTATTTTCTTTTTCTTTCTTTC	T	PASS	intergenic_region	MODIFIER	LHFPL2-LOC111556753	LHFPL2-LOC111556753	intergenic_region	LHFPL2-LOC111556753		-1	n.142494066_142494086delTATTTTCTTTTTCTTTCTTTC
chrA1	142511629	C	T	PASS	intergenic_region	MODIFIER	LOC111556753-LOC109502658	LOC111556753-LOC109502658	intergenic_region	LOC111556753-LOC109502658		-1	n.142511629C>T
chrA1	142543193	G	T	PASS	intergenic_region	MODIFIER	LOC111556753-LOC109502658	LOC111556753-LOC109502658	intergenic_region	LOC111556753-LOC109502658		-1	n.142543193G>T
chrA1	142554650	G	T	PASS	intergenic_region	MODIFIER	LOC111556753-LOC109502658	LOC111556753-LOC109502658	intergenic_region	LOC111556753-LOC109502658		-1	n.142554650G>T
chrA1	142554655	A	G	PASS	intergenic_region	MODIFIER	LOC111556753-LOC109502658	LOC111556753-LOC109502658	intergenic_region	LOC111556753-LOC109502658		-1	n.142554655A>G
chrA1	142554661	C	T	PASS	intergenic_region	MODIFIER	LOC111556753-LOC109502658	LOC111556753-LOC109502658	intergenic_region	LOC111556753-LOC109502658		-1	n.142554661C>T
chrA1	142558222	C	T	PASS	intergenic_region	MODIFIER	LOC111556753-LOC109502658	LOC111556753-LOC109502658	intergenic_region	LOC111556753-LOC109502658		-1	n.142558222C>T
chrA1	142712648	T	TGAATATTCACACACAACTGTGTGAATATATTAAAAACCACTGAATCGTCCATTTTAAAAGGGTGAATTTAC	PASS	intron_variant	MODIFIER	ARSB	ARSB	transcript	NM_001142259.1	protein_coding	4	c.905-15818_905-15817insGTAAATTCACCCTTTTAAAATGGACGATTCAGTGGTTTTTAATATATTCACACAGTTGTGTGTGAATATTC
chrA1	142902801	T	A	PASS	intergenic_region	MODIFIER	BHMT2-BHMT	BHMT2-BHMT	intergenic_region	BHMT2-BHMT		-1	n.142902801T>A
chrA1	142902840	A	G	PASS	intergenic_region	MODIFIER	BHMT2-BHMT	BHMT2-BHMT	intergenic_region	BHMT2-BHMT		-1	n.142902840A>G
chrA1	143378264	G	A	PASS	intron_variant	MODIFIER	TENT2	TENT2	transcript	XM_006927811.5	protein_coding	4	c.466-5012G>A
chrA1	143378264	G	A	PASS	intron_variant	MODIFIER	TENT2	TENT2	transcript	XM_006927814.5	protein_coding	4	c.466-5012G>A
chrA1	143378264	G	A	PASS	intron_variant	MODIFIER	TENT2	TENT2	transcript	XM_045062583.1	protein_coding	4	c.466-5012G>A
chrA1	143378264	G	A	PASS	intron_variant	MODIFIER	TENT2	TENT2	transcript	XM_045062589.1	protein_coding	4	c.466-5012G>A
chrA1	143539944	T	C	PASS	intergenic_region	MODIFIER	LOC123384944-LOC123386791	LOC123384944-LOC123386791	intergenic_region	LOC123384944-LOC123386791		-1	n.143539944T>C
chrA1	143770446	G	A	PASS	upstream_gene_variant	MODIFIER	LOC109502022	LOC109502022	transcript	XR_006601249.1	pseudogene	-1	n.-732C>T
chrA1	143770446	G	A	PASS	upstream_gene_variant	MODIFIER	LOC109502022	LOC109502022	transcript	XR_006601251.1	pseudogene	-1	n.-733C>T
chrA1	143770446	G	A	PASS	upstream_gene_variant	MODIFIER	LOC109502022	LOC109502022	transcript	XR_006601246.1	pseudogene	-1	n.-414C>T
chrA1	143770446	G	A	PASS	upstream_gene_variant	MODIFIER	LOC109502022	LOC109502022	transcript	XR_006601250.1	pseudogene	-1	n.-414C>T
chrA1	143770446	G	A	PASS	intron_variant	MODIFIER	THBS4	THBS4	transcript	XM_003981108.6	protein_coding	21	c.2834-178G>A
chrA1	144926211	G	T	PASS	intron_variant	MODIFIER	SSBP2	SSBP2	transcript	XM_045033195.1	protein_coding	7	c.538-9736C>A
chrA1	144926211	G	T	PASS	intron_variant	MODIFIER	SSBP2	SSBP2	transcript	XM_011284323.4	protein_coding	5	c.373-9736C>A
chrA1	144926211	G	T	PASS	intron_variant	MODIFIER	SSBP2	SSBP2	transcript	XM_011284330.3	protein_coding	4	c.283-9736C>A
chrA1	144926211	G	T	PASS	intron_variant	MODIFIER	SSBP2	SSBP2	transcript	XM_011284322.3	protein_coding	5	c.373-9736C>A
chrA1	144926211	G	T	PASS	intron_variant	MODIFIER	SSBP2	SSBP2	transcript	XM_045033196.1	protein_coding	7	c.538-9736C>A
chrA1	144926211	G	T	PASS	intron_variant	MODIFIER	SSBP2	SSBP2	transcript	XM_011284326.4	protein_coding	4	c.283-9736C>A
chrA1	145211907	G	A	PASS	intron_variant	MODIFIER	LOC111561669	LOC111561669	transcript	XR_002744278.2	pseudogene	2	n.811-36561G>A
chrA1	145911696	G	A	PASS	intron_variant	MODIFIER	LOC123378999	LOC123378999	transcript	XR_006582845.1	pseudogene	2	n.249-54659G>A
chrA1	145911696	G	A	PASS	intron_variant	MODIFIER	LOC123378999	LOC123378999	transcript	XR_006582844.1	pseudogene	2	n.1106-54659G>A
chrA1	146202849	T	C	PASS	intergenic_region	MODIFIER	LOC111556739-TMEM167A	LOC111556739-TMEM167A	intergenic_region	LOC111556739-TMEM167A		-1	n.146202849T>C
chrA1	146286731	G	A	PASS	5_prime_UTR_variant	MODIFIER	TMEM167A	TMEM167A	transcript	XM_045033284.1	protein_coding	1	c.-1676C>T
chrA1	146286731	G	A	PASS	upstream_gene_variant	MODIFIER	XRCC4	XRCC4	transcript	XM_011284381.4	protein_coding	-1	c.-1794G>A
chrA1	146286731	G	A	PASS	upstream_gene_variant	MODIFIER	XRCC4	XRCC4	transcript	XM_011284386.3	protein_coding	-1	c.-1794G>A
chrA1	146286731	G	A	PASS	upstream_gene_variant	MODIFIER	XRCC4	XRCC4	transcript	XR_002160538.2	pseudogene	-1	n.-1652G>A
chrA1	146286731	G	A	PASS	upstream_gene_variant	MODIFIER	XRCC4	XRCC4	transcript	XM_019836335.2	protein_coding	-1	c.-1794G>A
chrA1	146286731	G	A	PASS	upstream_gene_variant	MODIFIER	XRCC4	XRCC4	transcript	XR_002744314.2	pseudogene	-1	n.-1652G>A
chrA1	146286731	G	A	PASS	intron_variant	MODIFIER	TMEM167A	TMEM167A	transcript	XM_003981126.5	protein_coding	1	c.3+1488C>T
chrA1	146429337	C	T	PASS	intron_variant	MODIFIER	XRCC4	XRCC4	transcript	XM_011284381.4	protein_coding	7	c.887+3567C>T
chrA1	146429337	C	T	PASS	intron_variant	MODIFIER	XRCC4	XRCC4	transcript	XM_011284386.3	protein_coding	7	c.887+3567C>T
chrA1	146429337	C	T	PASS	intron_variant	MODIFIER	XRCC4	XRCC4	transcript	XR_002160538.2	pseudogene	7	n.1029+3567C>T
chrA1	146429337	C	T	PASS	intron_variant	MODIFIER	XRCC4	XRCC4	transcript	XM_019836335.2	protein_coding	7	c.887+3567C>T
chrA1	146429337	C	T	PASS	intron_variant	MODIFIER	XRCC4	XRCC4	transcript	XR_002744314.2	pseudogene	7	n.1029+3567C>T
chrA1	146540191	GT	G	PASS	intron_variant	MODIFIER	XRCC4	XRCC4	transcript	XM_011284386.3	protein_coding	8	c.*13-1413delT
chrA1	146540191	GT	G	PASS	intron_variant	MODIFIER	XRCC4	XRCC4	transcript	XR_002160538.2	pseudogene	9	n.1261-1413delT
chrA1	146540191	GT	G	PASS	intron_variant	MODIFIER	XRCC4	XRCC4	transcript	XM_019836335.2	protein_coding	8	c.*13-1588delT
chrA1	146540191	GT	G	PASS	intron_variant	MODIFIER	XRCC4	XRCC4	transcript	XR_002744314.2	pseudogene	8	n.1153+23833delT
chrA1	146592748	G	A	PASS	non_coding_transcript_exon_variant	MODIFIER	XRCC4	XRCC4	transcript	XR_002744314.2	pseudogene	10	n.1220G>A
chrA1	146723573	A	G	PASS	downstream_gene_variant	MODIFIER	VCAN	VCAN	transcript	XM_003981130.6	protein_coding	-1	c.*2699A>G
chrA1	146723573	A	G	PASS	downstream_gene_variant	MODIFIER	VCAN	VCAN	transcript	XM_003981131.6	protein_coding	-1	c.*2699A>G
chrA1	146723573	A	G	PASS	downstream_gene_variant	MODIFIER	VCAN	VCAN	transcript	XM_003981132.5	protein_coding	-1	c.*2699A>G
chrA1	146723573	A	G	PASS	intron_variant	MODIFIER	VCAN	VCAN	transcript	XM_045033290.1	protein_coding	14	c.10060+2972A>G
chrA1	146863939	A	T	PASS	intergenic_region	MODIFIER	HAPLN1-LOC123379008	HAPLN1-LOC123379008	intergenic_region	HAPLN1-LOC123379008		-1	n.146863939A>T
chrA1	147147863	A	ATTTTTTTTTTTTTTTATTTTTTTTTTTCTAAGTCTCTTCAATTTATTTATTTATTTATTTTTTTTAATATGAAATTTATTGAC	PASS	intron_variant	MODIFIER	EDIL3	EDIL3	transcript	XM_011284414.3	protein_coding	6	c.655-1100_655-1099insGTCAATAAATTTCATATTAAAAAAAATAAATAAATAAATAAATTGAAGAGACTTAGAAAAAAAAAAATAAAAAAAAAAAAAAA
chrA1	147147863	A	ATTTTTTTTTTTTTTTATTTTTTTTTTTCTAAGTCTCTTCAATTTATTTATTTATTTATTTTTTTTAATATGAAATTTATTGAC	PASS	intron_variant	MODIFIER	EDIL3	EDIL3	transcript	XM_011284418.3	protein_coding	5	c.625-1100_625-1099insGTCAATAAATTTCATATTAAAAAAAATAAATAAATAAATAAATTGAAGAGACTTAGAAAAAAAAAAATAAAAAAAAAAAAAAA
chrA1	147506590	A	G	PASS	intron_variant	MODIFIER	LOC123379012	LOC123379012	transcript	XR_006582897.1	pseudogene	1	n.734-17304T>C
chrA1	147506590	A	G	PASS	intron_variant	MODIFIER	LOC123379012	LOC123379012	transcript	XR_006582898.1	pseudogene	1	n.732-17304T>C
chrA1	147509881	A	G	PASS	intron_variant	MODIFIER	LOC123379012	LOC123379012	transcript	XR_006582897.1	pseudogene	1	n.734-20595T>C
chrA1	147509881	A	G	PASS	intron_variant	MODIFIER	LOC123379012	LOC123379012	transcript	XR_006582898.1	pseudogene	1	n.732-20595T>C
chrA1	147958327	GGGGGC	G	PASS	intron_variant	MODIFIER	LOC123379016	LOC123379016	transcript	XR_006582911.1	pseudogene	1	n.126+10549_126+10553delGCCCC
chrA1	148033803	A	G	PASS	intron_variant	MODIFIER	LOC109502801	LOC109502801	transcript	XR_002743775.2	pseudogene	3	n.883+3309T>C
chrA1	148163978	C	T	PASS	intergenic_region	MODIFIER	LOC109502801-LOC101094649	LOC109502801-LOC101094649	intergenic_region	LOC109502801-LOC101094649		-1	n.148163978C>T
chrA1	148190633	AT	A	PASS	intergenic_region	MODIFIER	LOC109502801-LOC101094649	LOC109502801-LOC101094649	intergenic_region	LOC109502801-LOC101094649		-1	n.148190634delT
chrA1	148469735	G	A	PASS	intergenic_region	MODIFIER	LOC101094649-LOC123379022	LOC101094649-LOC123379022	intergenic_region	LOC101094649-LOC123379022		-1	n.148469735G>A
chrA1	148475100	A	G	PASS	intergenic_region	MODIFIER	LOC101094649-LOC123379022	LOC101094649-LOC123379022	intergenic_region	LOC101094649-LOC123379022		-1	n.148475100A>G
chrA1	149017538	A	C	PASS	intergenic_region	MODIFIER	LOC101094649-LOC123379022	LOC101094649-LOC123379022	intergenic_region	LOC101094649-LOC123379022		-1	n.149017538A>C
chrA1	149214481	C	A	PASS	intron_variant	MODIFIER	LOC123379022	LOC123379022	transcript	XR_006582930.1	pseudogene	2	n.234-26024C>A
chrA1	149214481	C	A	PASS	intron_variant	MODIFIER	LOC123379022	LOC123379022	transcript	XR_006582928.1	pseudogene	2	n.234-26024C>A
chrA1	149228964	T	TG	PASS	downstream_gene_variant	MODIFIER	LOC101097699	LOC101097699	transcript	XM_045033334.1	protein_coding	-1	c.*2229_*2230insG
chrA1	149228964	T	TG	PASS	downstream_gene_variant	MODIFIER	LOC101097699	LOC101097699	transcript	XM_045033335.1	protein_coding	-1	c.*2229_*2230insG
chrA1	149228964	T	TG	PASS	intron_variant	MODIFIER	LOC123379022	LOC123379022	transcript	XR_006582930.1	pseudogene	2	n.234-11541_234-11540insG
chrA1	149228964	T	TG	PASS	intron_variant	MODIFIER	LOC123379022	LOC123379022	transcript	XR_006582928.1	pseudogene	2	n.234-11541_234-11540insG
chrA1	149272883	C	T	PASS	upstream_gene_variant	MODIFIER	LOC102899183	LOC102899183	transcript	XM_045033341.1	protein_coding	-1	c.-3402C>T
chrA1	149272883	C	T	PASS	upstream_gene_variant	MODIFIER	LOC102899183	LOC102899183	transcript	XM_011284438.4	protein_coding	-1	c.-3606C>T
chrA1	149272883	C	T	PASS	intron_variant	MODIFIER	LOC123379022	LOC123379022	transcript	XR_006582928.1	pseudogene	4	n.385-624C>T
chrA1	149510884	C	A	PASS	intergenic_region	MODIFIER	LOC109492923-LOC123385004	LOC109492923-LOC123385004	intergenic_region	LOC109492923-LOC123385004		-1	n.149510884C>A
chrA1	149753619	AT	A	PASS	intergenic_region	MODIFIER	LOC101097945-RASA1	LOC101097945-RASA1	intergenic_region	LOC101097945-RASA1		-1	n.149753620delT
chrA1	150120836	C	T	PASS	intron_variant	MODIFIER	LOC123379038	LOC123379038	transcript	XR_006582969.1	pseudogene	1	n.475+34469G>A
chrA1	150170744	T	A	PASS	intron_variant	MODIFIER	LOC109502164	LOC109502164	transcript	XR_006582970.1	pseudogene	2	n.225+2143A>T
chrA1	150170744	T	A	PASS	intron_variant	MODIFIER	LOC109502164	LOC109502164	transcript	XR_002743844.2	pseudogene	2	n.225+2143A>T
chrA1	150212900	C	T	PASS	intergenic_region	MODIFIER	LOC109502164-TMEM161B	LOC109502164-TMEM161B	intergenic_region	LOC109502164-TMEM161B		-1	n.150212900C>T
chrA1	150212906	T	C	PASS	intergenic_region	MODIFIER	LOC109502164-TMEM161B	LOC109502164-TMEM161B	intergenic_region	LOC109502164-TMEM161B		-1	n.150212906T>C
chrA1	150212907	G	A	PASS	intergenic_region	MODIFIER	LOC109502164-TMEM161B	LOC109502164-TMEM161B	intergenic_region	LOC109502164-TMEM161B		-1	n.150212907G>A
chrA1	150212918	T	C	PASS	intergenic_region	MODIFIER	LOC109502164-TMEM161B	LOC109502164-TMEM161B	intergenic_region	LOC109502164-TMEM161B		-1	n.150212918T>C
chrA1	150212919	G	C	PASS	intergenic_region	MODIFIER	LOC109502164-TMEM161B	LOC109502164-TMEM161B	intergenic_region	LOC109502164-TMEM161B		-1	n.150212919G>C
chrA1	150212927	A	G	PASS	intergenic_region	MODIFIER	LOC109502164-TMEM161B	LOC109502164-TMEM161B	intergenic_region	LOC109502164-TMEM161B		-1	n.150212927A>G
chrA1	150212928	A	G	PASS	intergenic_region	MODIFIER	LOC109502164-TMEM161B	LOC109502164-TMEM161B	intergenic_region	LOC109502164-TMEM161B		-1	n.150212928A>G
chrA1	150212939	T	C	PASS	intergenic_region	MODIFIER	LOC109502164-TMEM161B	LOC109502164-TMEM161B	intergenic_region	LOC109502164-TMEM161B		-1	n.150212939T>C
chrA1	150566598	C	T	PASS	intergenic_region	MODIFIER	LOC109502164-TMEM161B	LOC109502164-TMEM161B	intergenic_region	LOC109502164-TMEM161B		-1	n.150566598C>T
chrA1	150797721	G	A	PASS	downstream_gene_variant	MODIFIER	LOC123379049	LOC123379049	transcript	XR_006583011.1	pseudogene	-1	n.*2179C>T
chrA1	150797721	G	A	PASS	intron_variant	MODIFIER	LOC109502181	LOC109502181	transcript	XR_002160616.2	pseudogene	2	n.434-2003G>A
chrA1	150797721	G	A	PASS	intron_variant	MODIFIER	LOC123379049	LOC123379049	transcript	XR_006583010.1	pseudogene	4	n.749+7644C>T
chrA1	150797721	G	A	PASS	intron_variant	MODIFIER	LOC109502181	LOC109502181	transcript	XR_002160615.2	pseudogene	2	n.430+3047G>A
chrA1	150937236	G	A	PASS	intergenic_region	MODIFIER	LOC101098433-LOC105260806	LOC101098433-LOC105260806	intergenic_region	LOC101098433-LOC105260806		-1	n.150937236G>A
chrA1	151341808	C	CTT	PASS	intron_variant	MODIFIER	LOC102902054	LOC102902054	transcript	XR_002744357.2	pseudogene	3	n.877-1833_877-1832insTT
chrA1	151341808	C	CTT	PASS	intron_variant	MODIFIER	LOC102902054	LOC102902054	transcript	XR_006583054.1	pseudogene	3	n.490-1833_490-1832insTT
chrA1	151341808	C	CTT	PASS	intron_variant	MODIFIER	LOC102902054	LOC102902054	transcript	XR_006583055.1	pseudogene	4	n.632-1833_632-1832insTT
chrA1	151368118	GGGA	G	PASS	intron_variant	MODIFIER	LOC111561691	LOC111561691	transcript	XR_002744360.2	pseudogene	1	n.2136+2371_2136+2373delGGA
chrA1	151525948	AT	A	PASS	intron_variant	MODIFIER	LOC111561691	LOC111561691	transcript	XR_002744360.2	pseudogene	5	n.6301-15692delT
chrA1	151525955	TA	T	PASS	intron_variant	MODIFIER	LOC111561691	LOC111561691	transcript	XR_002744360.2	pseudogene	5	n.6301-15685delA
chrA1	151535704	GC	G	PASS	downstream_gene_variant	MODIFIER	LOC102902627	LOC102902627	transcript	XR_002160668.2	pseudogene	-1	n.*2076delG
chrA1	151535704	GC	G	PASS	downstream_gene_variant	MODIFIER	LOC102902627	LOC102902627	transcript	XR_002160675.2	pseudogene	-1	n.*2076delG
chrA1	151535704	GC	G	PASS	intron_variant	MODIFIER	LOC111561691	LOC111561691	transcript	XR_002744360.2	pseudogene	5	n.6301-5936delC
chrA1	151535706	T	G	PASS	downstream_gene_variant	MODIFIER	LOC102902627	LOC102902627	transcript	XR_002160668.2	pseudogene	-1	n.*2075A>C
chrA1	151535706	T	G	PASS	downstream_gene_variant	MODIFIER	LOC102902627	LOC102902627	transcript	XR_002160675.2	pseudogene	-1	n.*2075A>C
chrA1	151535706	T	G	PASS	intron_variant	MODIFIER	LOC111561691	LOC111561691	transcript	XR_002744360.2	pseudogene	5	n.6301-5935T>G
chrA1	151598344	A	G	PASS	downstream_gene_variant	MODIFIER	LOC111561691	LOC111561691	transcript	XR_002744360.2	pseudogene	-1	n.*1724A>G
chrA1	151598344	A	G	PASS	intron_variant	MODIFIER	LOC102902627	LOC102902627	transcript	XR_002160668.2	pseudogene	4	n.1547-54759T>C
chrA1	151598344	A	G	PASS	intron_variant	MODIFIER	LOC102902627	LOC102902627	transcript	XR_002160675.2	pseudogene	3	n.1454-54759T>C
chrA1	151782699	TA	T	PASS	intergenic_region	MODIFIER	LOC102902627-LOC123379074	LOC102902627-LOC123379074	intergenic_region	LOC102902627-LOC123379074		-1	n.151782700delA
chrA1	151815876	A	AT	PASS	intergenic_region	MODIFIER	LOC102902627-LOC123379074	LOC102902627-LOC123379074	intergenic_region	LOC102902627-LOC123379074		-1	n.151815876_151815877insT
chrA1	152483114	G	T	PASS	upstream_gene_variant	MODIFIER	LOC109502228	LOC109502228	transcript	XR_006583073.1	pseudogene	-1	n.-1914C>A
chrA1	152483114	G	T	PASS	intergenic_region	MODIFIER	LOC109502228-CETN3	LOC109502228-CETN3	intergenic_region	LOC109502228-CETN3		-1	n.152483114G>T
chrA1	152483612	C	T	PASS	upstream_gene_variant	MODIFIER	LOC109502228	LOC109502228	transcript	XR_006583073.1	pseudogene	-1	n.-2412G>A
chrA1	152483612	C	T	PASS	intergenic_region	MODIFIER	LOC109502228-CETN3	LOC109502228-CETN3	intergenic_region	LOC109502228-CETN3		-1	n.152483612C>T
chrA1	152483663	T	C	PASS	upstream_gene_variant	MODIFIER	LOC109502228	LOC109502228	transcript	XR_006583073.1	pseudogene	-1	n.-2463A>G
chrA1	152483663	T	C	PASS	intergenic_region	MODIFIER	LOC109502228-CETN3	LOC109502228-CETN3	intergenic_region	LOC109502228-CETN3		-1	n.152483663T>C
chrA1	152484122	C	T	PASS	upstream_gene_variant	MODIFIER	LOC109502228	LOC109502228	transcript	XR_006583073.1	pseudogene	-1	n.-2922G>A
chrA1	152484122	C	T	PASS	intergenic_region	MODIFIER	LOC109502228-CETN3	LOC109502228-CETN3	intergenic_region	LOC109502228-CETN3		-1	n.152484122C>T
chrA1	152490573	C	T	PASS	intergenic_region	MODIFIER	LOC109502228-CETN3	LOC109502228-CETN3	intergenic_region	LOC109502228-CETN3		-1	n.152490573C>T
chrA1	152491101	C	T	PASS	intergenic_region	MODIFIER	LOC109502228-CETN3	LOC109502228-CETN3	intergenic_region	LOC109502228-CETN3		-1	n.152491101C>T
chrA1	152493010	G	A	PASS	intergenic_region	MODIFIER	LOC109502228-CETN3	LOC109502228-CETN3	intergenic_region	LOC109502228-CETN3		-1	n.152493010G>A
chrA1	152495979	C	T	PASS	downstream_gene_variant	MODIFIER	CETN3	CETN3	transcript	XM_003981145.6	protein_coding	-1	c.*5300G>A
chrA1	152495979	C	T	PASS	intergenic_region	MODIFIER	LOC109502228-CETN3	LOC109502228-CETN3	intergenic_region	LOC109502228-CETN3		-1	n.152495979C>T
chrA1	152497725	T	C	PASS	downstream_gene_variant	MODIFIER	CETN3	CETN3	transcript	XM_003981145.6	protein_coding	-1	c.*3554A>G
chrA1	152497725	T	C	PASS	intergenic_region	MODIFIER	LOC109502228-CETN3	LOC109502228-CETN3	intergenic_region	LOC109502228-CETN3		-1	n.152497725T>C
chrA1	152498485	A	G	PASS	downstream_gene_variant	MODIFIER	CETN3	CETN3	transcript	XM_003981145.6	protein_coding	-1	c.*2794T>C
chrA1	152498485	A	G	PASS	intergenic_region	MODIFIER	LOC109502228-CETN3	LOC109502228-CETN3	intergenic_region	LOC109502228-CETN3		-1	n.152498485A>G
chrA1	152500313	A	G	PASS	downstream_gene_variant	MODIFIER	CETN3	CETN3	transcript	XM_003981145.6	protein_coding	-1	c.*966T>C
chrA1	152500313	A	G	PASS	intergenic_region	MODIFIER	LOC109502228-CETN3	LOC109502228-CETN3	intergenic_region	LOC109502228-CETN3		-1	n.152500313A>G
chrA1	152504970	C	T	PASS	intron_variant	MODIFIER	CETN3	CETN3	transcript	XM_003981145.6	protein_coding	4	c.460+3093G>A
chrA1	152505287	CAACA	C	PASS	intron_variant	MODIFIER	CETN3	CETN3	transcript	XM_003981145.6	protein_coding	4	c.460+2772_460+2775delTGTT
chrA1	152506888	C	G	PASS	intron_variant	MODIFIER	CETN3	CETN3	transcript	XM_003981145.6	protein_coding	4	c.460+1175G>C
chrA1	152511492	A	T	PASS	intron_variant	MODIFIER	CETN3	CETN3	transcript	XM_003981145.6	protein_coding	3	c.268+2212T>A
chrA1	152516288	G	A	PASS	intron_variant	MODIFIER	CETN3	CETN3	transcript	XM_003981145.6	protein_coding	1	c.18-570C>T
chrA1	152516418	G	T	PASS	intron_variant	MODIFIER	CETN3	CETN3	transcript	XM_003981145.6	protein_coding	1	c.18-700C>A
chrA1	152517233	C	T	PASS	intron_variant	MODIFIER	CETN3	CETN3	transcript	XM_003981145.6	protein_coding	1	c.17+261G>A
chrA1	152519164	T	C	PASS	upstream_gene_variant	MODIFIER	CETN3	CETN3	transcript	XM_003981145.6	protein_coding	-1	c.-1654A>G
chrA1	152519164	T	C	PASS	intergenic_region	MODIFIER	CETN3-LOC101099934	CETN3-LOC101099934	intergenic_region	CETN3-LOC101099934		-1	n.152519164T>C
chrA1	152527621	G	A	PASS	intergenic_region	MODIFIER	CETN3-LOC101099934	CETN3-LOC101099934	intergenic_region	CETN3-LOC101099934		-1	n.152527621G>A
chrA1	152531587	G	A	PASS	upstream_gene_variant	MODIFIER	LOC101099934	LOC101099934	transcript	XM_045033600.1	protein_coding	-1	c.-2880G>A
chrA1	152531587	G	A	PASS	intergenic_region	MODIFIER	CETN3-LOC101099934	CETN3-LOC101099934	intergenic_region	CETN3-LOC101099934		-1	n.152531587G>A
chrA1	152537144	A	G	PASS	downstream_gene_variant	MODIFIER	LOC101099934	LOC101099934	transcript	XM_045033600.1	protein_coding	-1	c.*1827A>G
chrA1	152537144	A	G	PASS	intergenic_region	MODIFIER	LOC101099934-MBLAC2	LOC101099934-MBLAC2	intergenic_region	LOC101099934-MBLAC2		-1	n.152537144A>G
chrA1	152540932	A	G	PASS	intergenic_region	MODIFIER	LOC101099934-MBLAC2	LOC101099934-MBLAC2	intergenic_region	LOC101099934-MBLAC2		-1	n.152540932A>G
chrA1	152547620	A	AT	PASS	intergenic_region	MODIFIER	LOC101099934-MBLAC2	LOC101099934-MBLAC2	intergenic_region	LOC101099934-MBLAC2		-1	n.152547620_152547621insT
chrA1	152549244	C	A	PASS	intergenic_region	MODIFIER	LOC101099934-MBLAC2	LOC101099934-MBLAC2	intergenic_region	LOC101099934-MBLAC2		-1	n.152549244C>A
chrA1	152550229	A	T	PASS	intergenic_region	MODIFIER	LOC101099934-MBLAC2	LOC101099934-MBLAC2	intergenic_region	LOC101099934-MBLAC2		-1	n.152550229A>T
chrA1	152551465	C	T	PASS	intergenic_region	MODIFIER	LOC101099934-MBLAC2	LOC101099934-MBLAC2	intergenic_region	LOC101099934-MBLAC2		-1	n.152551465C>T
chrA1	152551478	A	G	PASS	intergenic_region	MODIFIER	LOC101099934-MBLAC2	LOC101099934-MBLAC2	intergenic_region	LOC101099934-MBLAC2		-1	n.152551478A>G
chrA1	152552753	T	G	PASS	downstream_gene_variant	MODIFIER	MBLAC2	MBLAC2	transcript	XM_003981146.6	protein_coding	-1	c.*7752A>C
chrA1	152552753	T	G	PASS	intergenic_region	MODIFIER	LOC101099934-MBLAC2	LOC101099934-MBLAC2	intergenic_region	LOC101099934-MBLAC2		-1	n.152552753T>G
chrA1	152555286	CTCTCTG	C	PASS	downstream_gene_variant	MODIFIER	MBLAC2	MBLAC2	transcript	XM_003981146.6	protein_coding	-1	c.*5213_*5218delCAGAGA
chrA1	152555286	CTCTCTG	C	PASS	intergenic_region	MODIFIER	LOC101099934-MBLAC2	LOC101099934-MBLAC2	intergenic_region	LOC101099934-MBLAC2		-1	n.152555287_152555292delTCTCTG
chrA1	152556682	A	T	PASS	downstream_gene_variant	MODIFIER	MBLAC2	MBLAC2	transcript	XM_003981146.6	protein_coding	-1	c.*3823T>A
chrA1	152556682	A	T	PASS	intergenic_region	MODIFIER	LOC101099934-MBLAC2	LOC101099934-MBLAC2	intergenic_region	LOC101099934-MBLAC2		-1	n.152556682A>T
chrA1	152557601	C	T	PASS	downstream_gene_variant	MODIFIER	MBLAC2	MBLAC2	transcript	XM_003981146.6	protein_coding	-1	c.*2904G>A
chrA1	152557601	C	T	PASS	intergenic_region	MODIFIER	LOC101099934-MBLAC2	LOC101099934-MBLAC2	intergenic_region	LOC101099934-MBLAC2		-1	n.152557601C>T
chrA1	152560517	C	T	PASS	synonymous_variant	LOW	MBLAC2	MBLAC2	transcript	XM_003981146.6	protein_coding	2	c.828G>A	p.Arg276Arg
chrA1	152562824	G	A	PASS	intron_variant	MODIFIER	MBLAC2	MBLAC2	transcript	XM_003981146.6	protein_coding	1	c.455-1934C>T
chrA1	152563562	T	G	PASS	intron_variant	MODIFIER	MBLAC2	MBLAC2	transcript	XM_003981146.6	protein_coding	1	c.455-2672A>C
chrA1	152565417	G	GT	PASS	intron_variant	MODIFIER	MBLAC2	MBLAC2	transcript	XM_003981146.6	protein_coding	1	c.455-4528_455-4527insA
chrA1	152568223	T	C	PASS	intron_variant	MODIFIER	MBLAC2	MBLAC2	transcript	XM_003981146.6	protein_coding	1	c.454+5950A>G
chrA1	152569027	G	A	PASS	intron_variant	MODIFIER	MBLAC2	MBLAC2	transcript	XM_003981146.6	protein_coding	1	c.454+5146C>T
chrA1	152570334	T	C	PASS	upstream_gene_variant	MODIFIER	POLR3G	POLR3G	transcript	XM_019836669.3	protein_coding	-1	c.-5044T>C
chrA1	152570334	T	C	PASS	upstream_gene_variant	MODIFIER	POLR3G	POLR3G	transcript	XM_019836704.3	protein_coding	-1	c.-5044T>C
chrA1	152570334	T	C	PASS	intron_variant	MODIFIER	MBLAC2	MBLAC2	transcript	XM_003981146.6	protein_coding	1	c.454+3839A>G
chrA1	152570537	A	G	PASS	upstream_gene_variant	MODIFIER	POLR3G	POLR3G	transcript	XM_019836669.3	protein_coding	-1	c.-4841A>G
chrA1	152570537	A	G	PASS	upstream_gene_variant	MODIFIER	POLR3G	POLR3G	transcript	XM_019836704.3	protein_coding	-1	c.-4841A>G
chrA1	152570537	A	G	PASS	intron_variant	MODIFIER	MBLAC2	MBLAC2	transcript	XM_003981146.6	protein_coding	1	c.454+3636T>C
chrA1	152573942	C	G	PASS	upstream_gene_variant	MODIFIER	POLR3G	POLR3G	transcript	XM_019836669.3	protein_coding	-1	c.-1436C>G
chrA1	152573942	C	G	PASS	upstream_gene_variant	MODIFIER	POLR3G	POLR3G	transcript	XM_019836704.3	protein_coding	-1	c.-1436C>G
chrA1	152573942	C	G	PASS	intron_variant	MODIFIER	MBLAC2	MBLAC2	transcript	XM_003981146.6	protein_coding	1	c.454+231G>C
chrA1	152575012	G	C	PASS	5_prime_UTR_variant	MODIFIER	MBLAC2	MBLAC2	transcript	XM_003981146.6	protein_coding	1	c.-386C>G
chrA1	152575012	G	C	PASS	upstream_gene_variant	MODIFIER	POLR3G	POLR3G	transcript	XM_019836669.3	protein_coding	-1	c.-366G>C
chrA1	152575012	G	C	PASS	upstream_gene_variant	MODIFIER	POLR3G	POLR3G	transcript	XM_019836704.3	protein_coding	-1	c.-366G>C
chrA1	152577235	G	C	PASS	upstream_gene_variant	MODIFIER	MBLAC2	MBLAC2	transcript	XM_003981146.6	protein_coding	-1	c.-2609C>G
chrA1	152577235	G	C	PASS	intron_variant	MODIFIER	POLR3G	POLR3G	transcript	XM_019836669.3	protein_coding	1	c.-25+1882G>C
chrA1	152577235	G	C	PASS	intron_variant	MODIFIER	POLR3G	POLR3G	transcript	XM_019836704.3	protein_coding	1	c.-25+1882G>C
chrA1	152579827	C	T	PASS	upstream_gene_variant	MODIFIER	MBLAC2	MBLAC2	transcript	XM_003981146.6	protein_coding	-1	c.-5201G>A
chrA1	152579827	C	T	PASS	intron_variant	MODIFIER	POLR3G	POLR3G	transcript	XM_019836669.3	protein_coding	1	c.-24-3540C>T
chrA1	152579827	C	T	PASS	intron_variant	MODIFIER	POLR3G	POLR3G	transcript	XM_019836704.3	protein_coding	1	c.-24-3540C>T
chrA1	152580559	C	T	PASS	intron_variant	MODIFIER	POLR3G	POLR3G	transcript	XM_019836669.3	protein_coding	1	c.-24-2808C>T
chrA1	152580559	C	T	PASS	intron_variant	MODIFIER	POLR3G	POLR3G	transcript	XM_019836704.3	protein_coding	1	c.-24-2808C>T
chrA1	152581449	A	G	PASS	intron_variant	MODIFIER	POLR3G	POLR3G	transcript	XM_019836669.3	protein_coding	1	c.-24-1918A>G
chrA1	152581449	A	G	PASS	intron_variant	MODIFIER	POLR3G	POLR3G	transcript	XM_019836704.3	protein_coding	1	c.-24-1918A>G
chrA1	152582497	C	A	PASS	intron_variant	MODIFIER	POLR3G	POLR3G	transcript	XM_019836669.3	protein_coding	1	c.-24-870C>A
chrA1	152582497	C	A	PASS	intron_variant	MODIFIER	POLR3G	POLR3G	transcript	XM_019836704.3	protein_coding	1	c.-24-870C>A
chrA1	152582767	C	T	PASS	intron_variant	MODIFIER	POLR3G	POLR3G	transcript	XM_019836669.3	protein_coding	1	c.-24-600C>T
chrA1	152582767	C	T	PASS	intron_variant	MODIFIER	POLR3G	POLR3G	transcript	XM_019836704.3	protein_coding	1	c.-24-600C>T
chrA1	152582911	TG	T	PASS	intron_variant	MODIFIER	POLR3G	POLR3G	transcript	XM_019836669.3	protein_coding	1	c.-24-455delG
chrA1	152582911	TG	T	PASS	intron_variant	MODIFIER	POLR3G	POLR3G	transcript	XM_019836704.3	protein_coding	1	c.-24-455delG
chrA1	152584581	C	T	PASS	intron_variant	MODIFIER	POLR3G	POLR3G	transcript	XM_019836669.3	protein_coding	2	c.117+1074C>T
chrA1	152584581	C	T	PASS	intron_variant	MODIFIER	POLR3G	POLR3G	transcript	XM_019836704.3	protein_coding	2	c.117+1074C>T
chrA1	152584818	C	T	PASS	intron_variant	MODIFIER	POLR3G	POLR3G	transcript	XM_019836669.3	protein_coding	2	c.118-1196C>T
chrA1	152584818	C	T	PASS	intron_variant	MODIFIER	POLR3G	POLR3G	transcript	XM_019836704.3	protein_coding	2	c.118-1196C>T
chrA1	152584946	T	C	PASS	intron_variant	MODIFIER	POLR3G	POLR3G	transcript	XM_019836669.3	protein_coding	2	c.118-1068T>C
chrA1	152584946	T	C	PASS	intron_variant	MODIFIER	POLR3G	POLR3G	transcript	XM_019836704.3	protein_coding	2	c.118-1068T>C
chrA1	152585617	T	A	PASS	intron_variant	MODIFIER	POLR3G	POLR3G	transcript	XM_019836669.3	protein_coding	2	c.118-397T>A
chrA1	152585617	T	A	PASS	intron_variant	MODIFIER	POLR3G	POLR3G	transcript	XM_019836704.3	protein_coding	2	c.118-397T>A
chrA1	152587767	C	T	PASS	intron_variant	MODIFIER	POLR3G	POLR3G	transcript	XM_019836669.3	protein_coding	3	c.247+1624C>T
chrA1	152587767	C	T	PASS	intron_variant	MODIFIER	POLR3G	POLR3G	transcript	XM_019836704.3	protein_coding	3	c.247+1624C>T
chrA1	152587955	A	C	PASS	intron_variant	MODIFIER	POLR3G	POLR3G	transcript	XM_019836669.3	protein_coding	3	c.247+1812A>C
chrA1	152587955	A	C	PASS	intron_variant	MODIFIER	POLR3G	POLR3G	transcript	XM_019836704.3	protein_coding	3	c.247+1812A>C
chrA1	152602070	A	G	PASS	intron_variant	MODIFIER	POLR3G	POLR3G	transcript	XM_019836669.3	protein_coding	5	c.356-4298A>G
chrA1	152602070	A	G	PASS	intron_variant	MODIFIER	POLR3G	POLR3G	transcript	XM_019836704.3	protein_coding	5	c.356-4301A>G
chrA1	152604301	C	T	PASS	intron_variant	MODIFIER	POLR3G	POLR3G	transcript	XM_019836669.3	protein_coding	5	c.356-2067C>T
chrA1	152604301	C	T	PASS	intron_variant	MODIFIER	POLR3G	POLR3G	transcript	XM_019836704.3	protein_coding	5	c.356-2070C>T
chrA1	152606799	T	C	PASS	intron_variant	MODIFIER	POLR3G	POLR3G	transcript	XM_019836669.3	protein_coding	6	c.438+349T>C
chrA1	152606799	T	C	PASS	intron_variant	MODIFIER	POLR3G	POLR3G	transcript	XM_019836704.3	protein_coding	6	c.435+349T>C
chrA1	152606953	G	A	PASS	intron_variant	MODIFIER	POLR3G	POLR3G	transcript	XM_019836669.3	protein_coding	6	c.438+503G>A
chrA1	152606953	G	A	PASS	intron_variant	MODIFIER	POLR3G	POLR3G	transcript	XM_019836704.3	protein_coding	6	c.435+503G>A
chrA1	152607357	T	G	PASS	intron_variant	MODIFIER	POLR3G	POLR3G	transcript	XM_019836669.3	protein_coding	6	c.438+907T>G
chrA1	152607357	T	G	PASS	intron_variant	MODIFIER	POLR3G	POLR3G	transcript	XM_019836704.3	protein_coding	6	c.435+907T>G
chrA1	152608019	G	A	PASS	intron_variant	MODIFIER	POLR3G	POLR3G	transcript	XM_019836669.3	protein_coding	6	c.438+1569G>A
chrA1	152608019	G	A	PASS	intron_variant	MODIFIER	POLR3G	POLR3G	transcript	XM_019836704.3	protein_coding	6	c.435+1569G>A
chrA1	152608506	C	A	PASS	intron_variant	MODIFIER	POLR3G	POLR3G	transcript	XM_019836669.3	protein_coding	6	c.438+2056C>A
chrA1	152608506	C	A	PASS	intron_variant	MODIFIER	POLR3G	POLR3G	transcript	XM_019836704.3	protein_coding	6	c.435+2056C>A
chrA1	152615673	G	A	PASS	downstream_gene_variant	MODIFIER	LYSMD3	LYSMD3	transcript	XM_003981147.6	protein_coding	-1	c.*6907C>T
chrA1	152615673	G	A	PASS	intron_variant	MODIFIER	POLR3G	POLR3G	transcript	XM_019836669.3	protein_coding	7	c.586-781G>A
chrA1	152615673	G	A	PASS	intron_variant	MODIFIER	POLR3G	POLR3G	transcript	XM_019836704.3	protein_coding	7	c.583-781G>A
chrA1	152668002	G	C	PASS	intron_variant	MODIFIER	ADGRV1	ADGRV1	transcript	XM_045033565.1	protein_coding	1	c.22+6117G>C
chrA1	152668002	G	C	PASS	intron_variant	MODIFIER	ADGRV1	ADGRV1	transcript	XM_045033568.1	protein_coding	4	c.-3+20751G>C
chrA1	152668002	G	C	PASS	intron_variant	MODIFIER	ADGRV1	ADGRV1	transcript	XM_045033570.1	protein_coding	4	c.-3+20751G>C
chrA1	152668002	G	C	PASS	intron_variant	MODIFIER	ADGRV1	ADGRV1	transcript	XM_045033575.1	protein_coding	4	c.-3+20751G>C
chrA1	152668002	G	C	PASS	intron_variant	MODIFIER	ADGRV1	ADGRV1	transcript	XM_045033591.1	protein_coding	1	c.22+6117G>C
chrA1	152668002	G	C	PASS	intron_variant	MODIFIER	ADGRV1	ADGRV1	transcript	XM_045033586.1	protein_coding	1	c.22+6117G>C
chrA1	152668002	G	C	PASS	intron_variant	MODIFIER	ADGRV1	ADGRV1	transcript	XM_045033588.1	protein_coding	1	c.22+6117G>C
chrA1	152668002	G	C	PASS	intron_variant	MODIFIER	ADGRV1	ADGRV1	transcript	XM_045033589.1	protein_coding	1	c.22+6117G>C
chrA1	152668002	G	C	PASS	intron_variant	MODIFIER	ADGRV1	ADGRV1	transcript	XM_045033580.1	protein_coding	1	c.-3+5853G>C
chrA1	152686409	T	C	PASS	intron_variant	MODIFIER	ADGRV1	ADGRV1	transcript	XM_045033565.1	protein_coding	1	c.23-15306T>C
chrA1	152686409	T	C	PASS	intron_variant	MODIFIER	ADGRV1	ADGRV1	transcript	XM_045033568.1	protein_coding	4	c.-2-15306T>C
chrA1	152686409	T	C	PASS	intron_variant	MODIFIER	ADGRV1	ADGRV1	transcript	XM_045033570.1	protein_coding	4	c.-2-15306T>C
chrA1	152686409	T	C	PASS	intron_variant	MODIFIER	ADGRV1	ADGRV1	transcript	XM_045033575.1	protein_coding	4	c.-2-15306T>C
chrA1	152686409	T	C	PASS	intron_variant	MODIFIER	ADGRV1	ADGRV1	transcript	XM_045033591.1	protein_coding	1	c.23-15306T>C
chrA1	152686409	T	C	PASS	intron_variant	MODIFIER	ADGRV1	ADGRV1	transcript	XM_045033586.1	protein_coding	1	c.23-15306T>C
chrA1	152686409	T	C	PASS	intron_variant	MODIFIER	ADGRV1	ADGRV1	transcript	XM_045033588.1	protein_coding	1	c.23-15306T>C
chrA1	152686409	T	C	PASS	intron_variant	MODIFIER	ADGRV1	ADGRV1	transcript	XM_045033589.1	protein_coding	1	c.23-15306T>C
chrA1	152686409	T	C	PASS	intron_variant	MODIFIER	ADGRV1	ADGRV1	transcript	XM_045033580.1	protein_coding	1	c.-2-15306T>C
chrA1	152745656	ATTTCT	A	PASS	intron_variant	MODIFIER	ADGRV1	ADGRV1	transcript	XM_045033565.1	protein_coding	21	c.4752+3095_4752+3099delTTTCT
chrA1	152745656	ATTTCT	A	PASS	intron_variant	MODIFIER	ADGRV1	ADGRV1	transcript	XM_045033568.1	protein_coding	24	c.4728+3095_4728+3099delTTTCT
chrA1	152745656	ATTTCT	A	PASS	intron_variant	MODIFIER	ADGRV1	ADGRV1	transcript	XM_045033570.1	protein_coding	24	c.4728+3095_4728+3099delTTTCT
chrA1	152745656	ATTTCT	A	PASS	intron_variant	MODIFIER	ADGRV1	ADGRV1	transcript	XM_045033575.1	protein_coding	24	c.4728+3095_4728+3099delTTTCT
chrA1	152745656	ATTTCT	A	PASS	intron_variant	MODIFIER	ADGRV1	ADGRV1	transcript	XM_045033591.1	protein_coding	21	c.4752+3095_4752+3099delTTTCT
chrA1	152745656	ATTTCT	A	PASS	intron_variant	MODIFIER	ADGRV1	ADGRV1	transcript	XM_045033586.1	protein_coding	21	c.4752+3095_4752+3099delTTTCT
chrA1	152745656	ATTTCT	A	PASS	intron_variant	MODIFIER	ADGRV1	ADGRV1	transcript	XM_045033588.1	protein_coding	21	c.4752+3095_4752+3099delTTTCT
chrA1	152745656	ATTTCT	A	PASS	intron_variant	MODIFIER	ADGRV1	ADGRV1	transcript	XM_045033589.1	protein_coding	21	c.4752+3095_4752+3099delTTTCT
chrA1	152745656	ATTTCT	A	PASS	intron_variant	MODIFIER	ADGRV1	ADGRV1	transcript	XM_045033580.1	protein_coding	21	c.4728+3095_4728+3099delTTTCT
chrA1	152812948	G	A	PASS	intron_variant	MODIFIER	ADGRV1	ADGRV1	transcript	XM_045033565.1	protein_coding	46	c.9781-1291G>A
chrA1	152812948	G	A	PASS	intron_variant	MODIFIER	ADGRV1	ADGRV1	transcript	XM_045033568.1	protein_coding	49	c.9757-1291G>A
chrA1	152812948	G	A	PASS	intron_variant	MODIFIER	ADGRV1	ADGRV1	transcript	XM_045033570.1	protein_coding	49	c.9757-1291G>A
chrA1	152812948	G	A	PASS	intron_variant	MODIFIER	ADGRV1	ADGRV1	transcript	XM_045033575.1	protein_coding	49	c.9757-1291G>A
chrA1	152812948	G	A	PASS	intron_variant	MODIFIER	ADGRV1	ADGRV1	transcript	XM_045033591.1	protein_coding	46	c.9781-1291G>A
chrA1	152812948	G	A	PASS	intron_variant	MODIFIER	ADGRV1	ADGRV1	transcript	XM_045033586.1	protein_coding	45	c.9748-1291G>A
chrA1	152812948	G	A	PASS	intron_variant	MODIFIER	ADGRV1	ADGRV1	transcript	XM_045033588.1	protein_coding	45	c.9700-1291G>A
chrA1	152812948	G	A	PASS	intron_variant	MODIFIER	ADGRV1	ADGRV1	transcript	XM_045033589.1	protein_coding	45	c.9565-1291G>A
chrA1	152812948	G	A	PASS	intron_variant	MODIFIER	ADGRV1	ADGRV1	transcript	XM_045033580.1	protein_coding	46	c.9757-1291G>A
chrA1	152819499	A	G	PASS	intron_variant	MODIFIER	ADGRV1	ADGRV1	transcript	XM_045033565.1	protein_coding	51	c.10582+162A>G
chrA1	152819499	A	G	PASS	intron_variant	MODIFIER	ADGRV1	ADGRV1	transcript	XM_045033568.1	protein_coding	54	c.10558+162A>G
chrA1	152819499	A	G	PASS	intron_variant	MODIFIER	ADGRV1	ADGRV1	transcript	XM_045033570.1	protein_coding	54	c.10558+162A>G
chrA1	152819499	A	G	PASS	intron_variant	MODIFIER	ADGRV1	ADGRV1	transcript	XM_045033575.1	protein_coding	54	c.10558+162A>G
chrA1	152819499	A	G	PASS	intron_variant	MODIFIER	ADGRV1	ADGRV1	transcript	XM_045033591.1	protein_coding	51	c.10582+162A>G
chrA1	152819499	A	G	PASS	intron_variant	MODIFIER	ADGRV1	ADGRV1	transcript	XM_045033586.1	protein_coding	50	c.10549+162A>G
chrA1	152819499	A	G	PASS	intron_variant	MODIFIER	ADGRV1	ADGRV1	transcript	XM_045033588.1	protein_coding	50	c.10501+162A>G
chrA1	152819499	A	G	PASS	intron_variant	MODIFIER	ADGRV1	ADGRV1	transcript	XM_045033589.1	protein_coding	50	c.10366+162A>G
chrA1	152819499	A	G	PASS	intron_variant	MODIFIER	ADGRV1	ADGRV1	transcript	XM_045033580.1	protein_coding	51	c.10558+162A>G
chrA1	152820343	GA	G	PASS	intron_variant	MODIFIER	ADGRV1	ADGRV1	transcript	XM_045033565.1	protein_coding	51	c.10582+1007delA
chrA1	152820343	GA	G	PASS	intron_variant	MODIFIER	ADGRV1	ADGRV1	transcript	XM_045033568.1	protein_coding	54	c.10558+1007delA
chrA1	152820343	GA	G	PASS	intron_variant	MODIFIER	ADGRV1	ADGRV1	transcript	XM_045033570.1	protein_coding	54	c.10558+1007delA
chrA1	152820343	GA	G	PASS	intron_variant	MODIFIER	ADGRV1	ADGRV1	transcript	XM_045033575.1	protein_coding	54	c.10558+1007delA
chrA1	152820343	GA	G	PASS	intron_variant	MODIFIER	ADGRV1	ADGRV1	transcript	XM_045033591.1	protein_coding	51	c.10582+1007delA
chrA1	152820343	GA	G	PASS	intron_variant	MODIFIER	ADGRV1	ADGRV1	transcript	XM_045033586.1	protein_coding	50	c.10549+1007delA
chrA1	152820343	GA	G	PASS	intron_variant	MODIFIER	ADGRV1	ADGRV1	transcript	XM_045033588.1	protein_coding	50	c.10501+1007delA
chrA1	152820343	GA	G	PASS	intron_variant	MODIFIER	ADGRV1	ADGRV1	transcript	XM_045033589.1	protein_coding	50	c.10366+1007delA
chrA1	152820343	GA	G	PASS	intron_variant	MODIFIER	ADGRV1	ADGRV1	transcript	XM_045033580.1	protein_coding	51	c.10558+1007delA
chrA1	152820345	GAGAGA	G	PASS	intron_variant	MODIFIER	ADGRV1	ADGRV1	transcript	XM_045033565.1	protein_coding	51	c.10582+1009_10582+1013delAGAGA
chrA1	152820345	GAGAGA	G	PASS	intron_variant	MODIFIER	ADGRV1	ADGRV1	transcript	XM_045033568.1	protein_coding	54	c.10558+1009_10558+1013delAGAGA
chrA1	152820345	GAGAGA	G	PASS	intron_variant	MODIFIER	ADGRV1	ADGRV1	transcript	XM_045033570.1	protein_coding	54	c.10558+1009_10558+1013delAGAGA
chrA1	152820345	GAGAGA	G	PASS	intron_variant	MODIFIER	ADGRV1	ADGRV1	transcript	XM_045033575.1	protein_coding	54	c.10558+1009_10558+1013delAGAGA
chrA1	152820345	GAGAGA	G	PASS	intron_variant	MODIFIER	ADGRV1	ADGRV1	transcript	XM_045033591.1	protein_coding	51	c.10582+1009_10582+1013delAGAGA
chrA1	152820345	GAGAGA	G	PASS	intron_variant	MODIFIER	ADGRV1	ADGRV1	transcript	XM_045033586.1	protein_coding	50	c.10549+1009_10549+1013delAGAGA
chrA1	152820345	GAGAGA	G	PASS	intron_variant	MODIFIER	ADGRV1	ADGRV1	transcript	XM_045033588.1	protein_coding	50	c.10501+1009_10501+1013delAGAGA
[truncated: 30,244 more rows]

## Sheet: priv.prot.changing_variants_het
Table S2. Private variants in the sequenced cat affected with deafness and verstibular signs. Private variants were obtained by filtering all variants that were present at least once in the 106 control genomes. Variants are listed multiple times, if they have predicted effects on more than one transcript. Variants with a SnpEff predicted impact of "high" or "moderate" were considered protein-chan…
[truncated: 1,641 more rows]

[truncated: 1 more sheets: priv.prot.changing_variants_hom]
